# Supplementary material for: Sequential Paleotetraploidization shaped the carrot genome
Source: BMC Plant Biol. 2020 Jan 31;20:52. doi: 10.1186/s12870-020-2235-7 (PMC6995200; doi:10.1186/s12870-020-2235-7)
Supplement: Supplementary file 3 — Additional file 3: Table S8. Homologous alignments of carrot with grape as reference. Table S9. Homologous alignments carrot genomes with coffee as reference. [file 12870_2020_2235_MOESM3_ESM.xlsx]

## Sheet: Supplementary Table S8
Supplementary Table S8. Homologous alignments of carrot with grape as reference
Order	Chromosomes of core-eudicot-common	V1	C1	D11	D12	D13	D14	V2	C2	D21	D22	D23	D24	V3	C3	D31	D32	D33	D34
0=0	A5	Vv1g0001	.	.	.	.	.	Vv14g0896	.	.	.	.	.	.	.	.	.	.	.
0=1	A5	Vv1g0002	.	.	.	.	.	.	.	.	.	.	.	.	.	.	.	.	.
0=2	A5	Vv1g0003	.	.	.	.	.	.	.	.	.	.	.	.	.	.	.	.	.
0=3	A5	Vv1g0004	Cc11g11600	DC2g007206	.	.	DC9g030055	.	.	.	.	.	.	.	.	.	.	.	.
0=4	A5	Vv1g0005	Cc11g11610	DC2g007205	.	.	DC9g030054	.	.	.	.	.	.	.	.	.	.	.	.
0=5	A5	Vv1g0006	.	.	.	.	.	.	.	.	.	.	.	.	.	.	.	.	.
0=6	A5	Vv1g0007	Cc11g11690	.	.	.	.	.	.	.	.	.	.	.	.	.	.	.	.
0=7	A5	Vv1g0008	.	.	.	.	.	.	.	.	.	.	.	.	.	.	.	.	.
0=8	A5	Vv1g0009	.	.	.	.	.	.	.	.	.	.	.	.	.	.	.	.	.
0=9	A5	Vv1g0010	.	.	.	.	.	.	.	.	.	.	.	.	.	.	.	.	.
0=10	A5	Vv1g0011	.	.	.	.	.	.	.	.	.	.	.	.	.	.	.	.	.
0=11	A5	Vv1g0012	.	.	.	.	.	.	.	.	.	.	.	.	.	.	.	.	.
0=12	A5	Vv1g0013	.	.	.	.	.	.	.	.	.	.	.	.	.	.	.	.	.
0=13	A5	Vv1g0014	Cc11g11710	DC2g007204	DC8g026685	.	DC9g030052	Vv3g0885	Cc02g20220	.	.	.	.	Vv14g0934	Cc07g04450	.	DC7g025453	DC3g011022	.
0=14	A5	Vv1g0015	.	.	.	.	.	.	.	.	.	.	.	.	.	.	.	.	.
0=15	A5	Vv1g0016	.	.	.	.	.	.	.	.	.	.	.	.	.	.	.	.	.
0=16	A5	Vv1g0017	Cc11g11720	DC2g007203	.	.	.	Vv3g0882	.	.	.	.	.	Vv14g0936	Cc07g04440	.	.	DC3g011023	.
0=17	A5	Vv1g0018	Cc11g11740	.	.	.	.	.	.	.	.	.	.	.	.	.	.	.	.
0=18	A5	Vv1g0019	Cc11g11750	.	DC8g026683	.	DC9g030050	.	.	.	.	.	.	.	.	.	.	.	.
0=19	A5	Vv1g0020	Cc11g11760	.	.	.	.	Vv3g0857	.	.	.	.	.	.	.	.	.	.	.
0=20	A5	Vv1g0021	Cc11g11770	.	.	.	.	.	.	.	.	.	.	Vv14g0941	.	.	.	DC3g011025	.
0=21	A5	Vv1g0022	.	.	.	.	.	.	.	.	.	.	.	.	.	.	.	.	.
0=22	A5	Vv1g0023	.	.	.	.	.	.	.	.	.	.	.	.	.	.	.	.	.
0=23	A5	Vv1g0024	Cc11g11780	.	.	DC7g024133	.	.	.	.	.	.	.	.	.	.	.	.	.
0=24	A5	Vv1g0025	.	.	.	.	.	.	.	.	.	.	.	.	.	.	.	.	.
0=25	A5	Vv1g0026	Cc11g11790	.	.	.	DC9g030048	.	.	.	.	.	.	.	.	.	.	.	.
0=26	A5	Vv1g0027	Cc11g11810	.	.	.	.	.	.	.	.	.	.	.	.	.	.	.	.
0=27	A5	Vv1g0028	Cc11g11820	.	.	DC7g024129	.	.	.	.	.	.	.	.	.	.	.	.	.
0=28	A5	Vv1g0029	Cc11g11830	DC2g007201	DC8g026682	.	DC9g030046	.	.	.	.	.	.	.	.	.	.	.	.
0=29	A5	Vv1g0030	.	.	.	.	.	.	.	.	.	.	.	Vv14g0960	.	.	DC7g025205	.	.
0=30	A5	Vv1g0031	Cc11g11840	.	DC8g026681	.	.	.	.	.	.	.	.	.	.	.	.	.	.
0=31	A5	Vv1g0032	.	.	.	.	.	.	.	.	.	.	.	.	.	.	.	.	.
0=32	A5	Vv1g0033	.	.	.	.	.	.	.	.	.	.	.	.	.	.	.	.	.
0=33	A5	Vv1g0034	.	.	.	.	.	.	.	.	.	.	.	.	.	.	.	.	.
0=34	A5	Vv1g0035	.	.	.	.	.	.	.	.	.	.	.	.	.	.	.	.	.
0=35	A5	Vv1g0036	.	.	DC8g026678	DC7g024125	.	.	.	.	.	.	.	.	.	.	.	.	.
0=36	A5	Vv1g0037	Cc11g11910	.	DC8g026677	.	.	.	.	.	.	.	.	.	.	.	.	.	.
0=37	A5	Vv1g0038	Cc11g11920	.	.	.	.	.	.	.	.	.	.	.	.	.	.	.	.
0=38	A5	Vv1g0039	Cc11g11930	.	.	.	DC9g030044	.	.	.	.	.	.	Vv14g0984	Cc07g04270	.	.	.	.
0=39	A5	Vv1g0040	.	.	.	.	.	.	.	.	.	.	.	.	.	.	.	.	.
0=40	A5	Vv1g0041	.	.	.	.	.	.	.	.	.	.	.	.	.	.	.	.	.
0=41	A5	Vv1g0042	Cc11g11940	.	DC8g026676	.	.	Vv3g0826	.	DC1g001740	.	.	.	.	.	.	.	.	.
0=42	A5	Vv1g0043	Cc11g11950	.	.	.	.	.	.	.	.	.	.	.	.	.	.	.	.
0=43	A5	Vv1g0044	Cc11g11960	.	DC8g026657	DC7g024120	.	.	.	.	.	.	.	.	.	.	.	.	.
0=44	A5	Vv1g0045	.	.	.	DC7g024070	.	.	.	.	.	.	.	.	.	.	.	.	.
0=45	A5	Vv1g0046	Cc11g11990	DC2g007196	.	.	.	.	.	.	.	.	.	.	.	.	.	.	.
0=46	A5	Vv1g0047	.	.	.	.	.	.	.	.	.	.	.	.	.	.	.	.	.
0=47	A5	Vv1g0048	.	DC2g007195	.	.	DC9g030041	.	.	.	.	.	.	.	.	.	.	.	.
0=48	A5	Vv1g0049	.	.	.	.	.	.	.	.	.	.	.	.	.	.	.	.	.
0=49	A5	Vv1g0050	.	.	.	.	.	.	.	.	.	.	.	.	.	.	.	.	.
0=50	A5	Vv1g0051	.	.	.	.	.	.	.	.	.	.	.	.	.	.	.	.	.
0=51	A5	Vv1g0052	.	DC2g007193	DC8g027473	.	.	.	.	.	.	.	.	.	.	.	.	.	.
0=52	A5	Vv1g0053	Cc11g12040	DC2g007192	.	.	DC9g030039	.	.	.	.	.	.	.	.	.	.	.	.
0=53	A5	Vv1g0054	Cc11g12060	.	DC8g027472	.	.	.	.	.	.	.	.	Vv14g0990	.	.	.	.	.
0=54	A5	Vv1g0055	.	.	.	.	.	.	.	.	.	.	.	.	.	.	.	.	.
0=55	A5	Vv1g0056	Cc11g12080	.	DC8g027471	.	.	.	.	.	.	.	.	.	.	.	.	.	.
0=56	A5	Vv1g0057	.	.	.	.	DC9g030037	.	.	.	.	.	.	.	.	.	.	.	.
0=57	A5	Vv1g0058	Cc11g12090	.	.	.	.	.	.	.	.	.	.	.	.	.	.	.	.
0=58	A5	Vv1g0059	Cc11g12110	.	.	.	.	.	.	.	.	.	.	.	.	.	.	.	.
0=59	A5	Vv1g0060	Cc11g12120	.	.	.	.	.	.	.	.	.	.	.	.	.	.	.	.
0=60	A5	Vv1g0061	.	DC2g007188	.	.	.	.	.	.	.	.	.	.	.	.	.	.	.
0=61	A5	Vv1g0062	.	.	.	.	.	.	.	.	.	.	.	.	.	.	.	.	.
0=62	A5	Vv1g0063	.	.	.	.	.	.	.	.	.	.	.	.	.	.	.	.	.
0=63	A5	Vv1g0064	.	.	.	.	.	.	.	.	.	.	.	.	.	.	.	.	.
0=64	A5	Vv1g0065	.	.	.	.	.	.	.	.	.	.	.	.	.	.	.	.	.
0=65	A5	Vv1g0066	.	.	.	.	.	.	.	.	.	.	.	.	.	.	.	.	.
0=66	A5	Vv1g0067	.	.	.	.	.	.	.	.	.	.	.	.	.	.	.	.	.
0=67	A5	Vv1g0068	.	.	.	.	.	.	.	.	.	.	.	.	.	.	.	.	.
0=68	A5	Vv1g0069	Cc11g12180	.	DC8g027460	.	.	.	.	.	.	.	.	.	.	.	.	.	.
0=69	A5	Vv1g0070	Cc11g12190	DC2g007186	.	.	DC9g030032	.	.	.	.	.	.	.	.	.	.	.	.
0=70	A5	Vv1g0071	Cc11g12200	.	DC8g027459	.	DC9g030031	.	.	.	.	.	.	.	.	.	.	.	.
0=71	A5	Vv1g0072	Cc11g12210	.	.	.	DC9g030029	.	.	.	.	.	.	.	.	.	.	.	.
0=72	A5	Vv1g0073	Cc11g12220	.	.	.	DC9g030028	.	.	.	.	.	.	.	.	.	.	.	.
0=73	A5	Vv1g0074	.	.	.	.	.	.	.	.	.	.	.	.	.	.	.	.	.
0=74	A5	Vv1g0075	Cc09g06950	.	.	.	DC9g029986	.	.	.	.	.	.	.	.	.	.	.	.
0=75	A5	Vv1g0076	.	.	.	.	.	.	.	.	.	.	.	.	.	.	.	.	.
0=76	A5	Vv1g0077	.	.	.	.	.	.	.	.	.	.	.	.	.	.	.	.	.
0=77	A5	Vv1g0078	.	.	.	.	.	.	.	.	.	.	.	.	.	.	.	.	.
0=78	A5	Vv1g0079	.	.	.	.	.	.	.	.	.	.	.	.	.	.	.	.	.
0=79	A5	Vv1g0080	.	.	.	.	.	.	.	.	.	.	.	.	.	.	.	.	.
0=80	A5	Vv1g0081	.	.	.	.	.	Vv3g0789	Cc02g19810	.	.	.	.	.	.	.	.	.	.
0=81	A5	Vv1g0082	Cc11g12290	.	.	.	DC1g004351	.	.	.	.	.	.	.	.	.	.	.	.
0=82	A5	Vv1g0083	.	.	.	.	.	.	.	.	.	.	.	.	.	.	.	.	.
0=83	A5	Vv1g0084	.	.	.	.	.	.	.	.	.	.	.	.	.	.	.	.	.
0=84	A5	Vv1g0085	Cc11g12350	.	DC8g027452	.	.	.	.	.	.	.	.	.	.	.	.	.	.
0=85	A5	Vv1g0086	Cc11g12360	.	DC8g027451	.	.	.	.	.	.	.	.	.	.	.	.	.	.
0=86	A5	Vv1g0087	Cc11g12370	DC2g007181	.	.	.	.	.	.	.	.	.	.	.	.	.	.	.
0=87	A5	Vv1g0088	Cc11g12380	.	DC8g027449	.	.	.	.	.	.	.	.	.	.	.	.	.	.
0=88	A5	Vv1g0089	.	.	.	.	.	.	.	.	.	.	.	.	.	.	.	.	.
0=89	A5	Vv1g0090	.	.	.	.	.	.	.	.	.	.	.	.	.	.	.	.	.
0=90	A5	Vv1g0091	Cc11g12410	DC2g007180	.	.	.	.	.	.	.	.	.	.	.	.	.	.	.
0=91	A5	Vv1g0092	.	.	.	.	.	.	.	.	.	.	.	.	.	.	.	.	.
0=92	A5	Vv1g0093	.	.	DC1g003741	.	.	.	.	.	.	.	.	.	.	.	.	.	.
0=93	A5	Vv1g0094	.	.	.	.	.	.	.	.	.	.	.	.	.	.	.	.	.
0=94	A5	Vv1g0095	.	.	.	.	.	.	.	.	.	.	.	.	.	.	.	.	.
0=95	A5	Vv1g0096	.	.	.	.	.	.	.	.	.	.	.	.	.	.	.	.	.
0=96	A5	Vv1g0097	.	.	.	.	.	.	.	.	.	.	.	.	.	.	.	.	.
0=97	A5	Vv1g0098	.	.	.	.	.	.	.	.	.	.	.	.	.	.	.	.	.
0=98	A5	Vv1g0099	.	.	.	.	.	.	.	.	.	.	.	.	.	.	.	.	.
0=99	A5	Vv1g0100	.	.	.	.	.	.	.	.	.	.	.	.	.	.	.	.	.
0=100	A5	Vv1g0101	.	.	.	.	.	.	.	.	.	.	.	.	.	.	.	.	.
0=101	A5	Vv1g0102	.	.	.	.	.	.	.	.	.	.	.	.	.	.	.	.	.
0=102	A5	Vv1g0103	.	.	.	.	.	.	.	.	.	.	.	.	.	.	.	.	.
0=103	A5	Vv1g0104	Cc09g04880	.	DC8g027400	.	DC1g004348	Vv3g0788	Cc02g19790	DC1g001688	.	.	DC6g021954	.	.	.	.	.	.
0=104	A5	Vv1g0105	Cc09g04940	DC2g007131	.	.	.	.	.	.	.	.	.	.	.	.	.	.	.
0=105	A5	Vv1g0106	.	.	.	.	.	.	.	.	.	.	.	.	.	.	.	.	.
0=106	A5	Vv1g0107	Cc09g04960	.	DC1g003751	.	.	.	.	.	.	.	.	.	.	.	.	.	.
0=107	A5	Vv1g0108	.	.	.	.	.	.	.	.	.	.	.	.	.	.	.	.	.
0=108	A5	Vv1g0109	Cc09g05010	.	DC1g003753	.	DC1g004346	.	.	.	.	.	.	.	.	.	.	.	.
0=109	A5	Vv1g0110	.	.	.	.	.	.	.	.	.	.	.	.	.	.	.	.	.
0=110	A5	Vv1g0111	.	.	.	.	.	.	.	.	.	.	.	.	.	.	.	.	.
0=111	A5	Vv1g0112	Cc09g05070	.	.	.	.	Vv3g0773	Cc02g19660	.	.	.	DC6g021962	.	.	.	.	.	.
0=112	A5	Vv1g0113	Cc09g05110	.	DC1g003756	.	.	.	.	.	.	.	.	.	.	.	.	.	.
0=113	A5	Vv1g0114	.	.	.	.	.	.	.	.	.	.	.	.	.	.	.	.	.
0=114	A5	Vv1g0115	Cc09g05170	.	.	.	.	.	.	.	.	.	.	.	.	.	.	.	.
0=115	A5	Vv1g0116	.	.	.	.	.	.	.	.	.	.	.	.	.	.	.	.	.
0=116	A5	Vv1g0117	.	.	.	.	.	.	.	.	.	.	.	.	.	.	.	.	.
0=117	A5	Vv1g0118	.	.	.	.	.	.	.	.	.	.	.	.	.	.	.	.	.
0=118	A5	Vv1g0119	.	.	.	.	.	.	.	.	.	.	.	.	.	.	.	.	.
0=119	A5	Vv1g0120	Cc09g05180	.	.	DC1g001274	.	.	.	.	.	.	.	.	.	.	.	.	.
0=120	A5	Vv1g0121	Cc09g05200	.	.	DC1g001275	.	.	.	.	.	.	.	.	.	.	.	.	.
0=121	A5	Vv1g0122	Cc09g05240	.	DC1g003760	.	.	.	.	.	.	.	.	.	.	.	.	.	.
0=122	A5	Vv1g0123	.	.	.	.	.	.	.	.	.	.	.	.	.	.	.	.	.
0=123	A5	Vv1g0124	.	.	.	.	.	.	.	.	.	.	.	.	.	.	.	.	.
0=124	A5	Vv1g0125	Cc09g06810	.	.	.	.	.	.	.	.	.	.	.	.	.	.	.	.
0=125	A5	Vv1g0126	Cc09g06800	.	.	.	.	.	.	.	.	.	.	.	.	.	.	.	.
0=126	A5	Vv1g0127	.	.	.	.	DC1g004342	.	.	.	.	.	.	.	.	.	.	.	.
0=127	A5	Vv1g0128	Cc09g05390	.	DC1g003764	DC1g001282	.	.	.	.	.	.	.	.	.	.	.	.	.
0=128	A5	Vv1g0129	.	.	.	.	.	.	.	.	.	.	.	.	.	.	.	.	.
0=129	A5	Vv1g0130	.	.	.	.	.	.	.	.	.	.	.	.	.	.	.	.	.
0=130	A5	Vv1g0131	.	.	.	DC1g001284	DC1g004341	.	.	.	.	.	.	.	.	.	.	.	.
0=131	A5	Vv1g0132	Cc09g05400	.	.	DC1g001285	.	.	.	.	.	.	.	.	.	.	.	.	.
0=132	A5	Vv1g0133	.	.	.	.	.	.	.	.	.	.	.	.	.	.	.	.	.
0=133	A5	Vv1g0134	Cc09g05420	.	DC1g003767	DC1g001287	.	.	.	.	.	.	.	.	.	.	.	.	.
0=134	A5	Vv1g0135	.	.	.	.	.	.	.	.	.	.	.	.	.	.	.	.	.
0=135	A5	Vv1g0136	.	.	.	.	.	.	.	.	.	.	.	.	.	.	.	.	.
0=136	A5	Vv1g0137	Cc09g05570	.	DC1g003770	.	.	.	.	.	.	.	.	.	.	.	.	.	.
0=137	A5	Vv1g0138	.	.	.	.	.	.	.	.	.	.	.	.	.	.	.	.	.
0=138	A5	Vv1g0139	.	.	DC1g003771	.	.	.	.	.	.	.	.	.	.	.	.	.	.
0=139	A5	Vv1g0140	Cc09g05630	.	.	.	.	.	.	.	.	.	.	.	.	.	.	.	.
0=140	A5	Vv1g0141	Cc09g05760	.	.	.	DC1g004338	.	.	.	.	.	.	.	.	.	.	.	.
0=141	A5	Vv1g0142	.	.	.	DC1g001294	.	.	.	.	.	.	.	.	.	.	.	.	.
0=142	A5	Vv1g0143	.	.	.	.	.	.	.	.	.	.	.	.	.	.	.	.	.
0=143	A5	Vv1g0144	.	.	DC1g003772	.	.	.	.	.	.	.	.	.	.	.	.	.	.
0=144	A5	Vv1g0145	Cc09g05810	.	.	.	.	.	.	.	.	.	.	.	.	.	.	.	.
0=145	A5	Vv1g0146	.	.	.	.	.	.	.	.	.	.	.	.	.	.	.	.	.
0=146	A5	Vv1g0147	Cc09g05840	.	.	DC1g001295	.	.	.	.	.	.	.	.	.	.	.	.	.
0=147	A5	Vv1g0148	.	.	.	.	.	.	.	.	.	.	.	.	.	.	.	.	.
0=148	A5	Vv1g0149	Cc09g05850	.	DC1g003773	DC1g001296	.	.	.	.	.	.	.	.	.	.	.	.	.
0=149	A5	Vv1g0150	.	.	.	.	.	.	.	.	.	.	.	.	.	.	.	.	.
0=150	A5	Vv1g0151	Cc09g06430	.	.	.	.	.	.	.	.	.	.	.	.	.	.	.	.
0=151	A5	Vv1g0152	.	.	.	.	.	.	.	.	.	.	.	.	.	.	.	.	.
0=152	A5	Vv1g0153	.	.	.	.	.	.	.	.	.	.	.	.	.	.	.	.	.
0=153	A5	Vv1g0154	.	.	.	.	.	.	.	.	.	.	.	.	.	.	.	.	.
0=154	A5	Vv1g0155	Cc09g05960	.	.	.	.	.	.	.	.	.	.	.	.	.	.	.	.
0=155	A5	Vv1g0156	.	.	.	DC1g001308	.	.	.	.	.	.	.	.	.	.	.	.	.
0=156	A5	Vv1g0157	.	.	.	.	.	.	.	.	.	.	.	.	.	.	.	.	.
0=157	A5	Vv1g0158	.	.	.	.	.	.	.	.	.	.	.	.	.	.	.	.	.
0=158	A5	Vv1g0159	Cc09g05980	.	DC8g026890	.	DC1g004332	.	.	.	.	.	.	.	.	.	.	.	.
0=159	A5	Vv1g0160	Cc09g05990	.	.	DC1g001310	.	.	.	.	.	.	.	.	.	.	.	.	.
0=160	A5	Vv1g0161	Cc09g06000	.	.	.	.	.	.	.	.	.	.	.	.	.	.	.	.
0=161	A5	Vv1g0162	Cc09g06010	.	DC1g003775	.	.	.	.	.	.	.	.	.	.	.	.	.	.
0=162	A5	Vv1g0163	.	.	.	.	.	.	.	.	.	.	.	.	.	.	.	.	.
0=163	A5	Vv1g0164	Cc09g06320	.	DC1g003791	.	.	.	.	.	.	.	.	.	.	.	.	.	.
0=164	A5	Vv1g0165	Cc09g06300	.	DC1g003793	.	.	.	.	.	.	.	.	.	.	.	.	.	.
0=165	A5	Vv1g0166	Cc09g06020	.	.	DC1g001317	.	.	.	.	.	.	.	.	.	.	.	.	.
0=166	A5	Vv1g0167	.	.	.	.	.	.	.	.	.	.	.	.	.	.	.	.	.
0=167	A5	Vv1g0168	.	.	.	.	.	.	.	.	.	.	.	.	.	.	.	.	.
0=168	A5	Vv1g0169	.	.	.	.	.	.	.	.	.	.	.	.	.	.	.	.	.
0=169	A5	Vv1g0170	Cc09g06280	.	.	.	DC1g004323	.	.	.	.	.	.	.	.	.	.	.	.
0=170	A5	Vv1g0171	.	.	.	.	.	.	.	.	.	.	.	.	.	.	.	.	.
0=171	A5	Vv1g0172	Cc09g06270	.	.	.	.	.	.	.	.	.	.	.	.	.	.	.	.
0=172	A5	Vv1g0173	.	.	.	.	.	.	.	.	.	.	.	.	.	.	.	.	.
0=173	A5	Vv1g0174	Cc09g06260	.	.	.	.	.	.	.	.	.	.	.	.	.	.	.	.
0=174	A5	Vv1g0175	.	.	.	.	.	.	.	.	.	.	.	.	.	.	.	.	.
0=175	A5	Vv1g0176	.	.	.	.	.	.	.	.	.	.	.	.	.	.	.	.	.
0=176	A5	Vv1g0177	.	.	.	.	.	.	.	.	.	.	.	.	.	.	.	.	.
0=177	A5	Vv1g0178	Cc09g06210	.	.	.	.	.	.	.	.	.	.	.	.	.	.	.	.
0=178	A5	Vv1g0179	Cc09g06220	.	.	.	DC1g004275	.	.	.	.	.	.	.	.	.	.	.	.
0=179	A5	Vv1g0180	Cc09g06230	.	.	.	.	.	.	.	.	.	.	.	.	.	.	.	.
0=180	A5	Vv1g0181	.	.	.	.	.	.	.	.	.	.	.	.	.	.	.	.	.
0=181	A5	Vv1g0182	Cc09g06170	.	.	.	.	.	.	.	.	.	.	.	.	.	.	.	.
0=182	A5	Vv1g0183	.	.	.	.	.	.	.	.	.	.	.	.	.	.	.	.	.
0=183	A5	Vv1g0184	.	.	.	.	.	.	.	.	.	.	.	.	.	.	.	.	.
0=184	A5	Vv1g0185	.	.	.	.	.	.	.	.	.	.	.	.	.	.	.	.	.
0=185	A5	Vv1g0186	.	.	.	.	.	.	.	.	.	.	.	.	.	.	.	.	.
0=186	A5	Vv1g0187	Cc09g06150	.	.	.	.	.	.	.	.	.	.	.	.	.	.	.	.
0=187	A5	Vv1g0188	Cc09g06140	.	.	.	.	.	.	.	.	.	.	.	.	.	.	.	.
0=188	A5	Vv1g0189	.	.	.	.	.	.	.	.	.	.	.	.	.	.	.	.	.
0=189	A5	Vv1g0190	.	.	.	.	.	.	.	.	.	.	.	.	.	.	.	.	.
0=190	A5	Vv1g0191	Cc09g06130	.	.	.	.	.	.	.	.	.	.	.	.	.	.	.	.
0=191	A5	Vv1g0192	.	.	.	.	.	.	.	.	.	.	.	.	.	.	.	.	.
0=192	A5	Vv1g0193	Cc09g06100	.	.	.	.	.	.	.	.	.	.	.	.	.	.	.	.
0=193	A5	Vv1g0194	Cc09g06070	.	.	.	.	.	.	.	.	.	.	.	.	.	.	.	.
0=194	A5	Vv1g0195	Cc09g06060	.	.	.	.	.	.	.	.	.	.	.	.	.	.	.	.
0=195	A5	Vv1g0196	.	.	.	.	.	.	.	.	.	.	.	.	.	.	.	.	.
0=196	A5	Vv1g0197	.	.	.	.	.	.	.	.	.	.	.	.	.	.	.	.	.
0=197	A5	Vv1g0198	.	.	.	.	.	.	.	.	.	.	.	.	.	.	.	.	.
0=198	A5	Vv1g0199	Cc09g06030	.	.	DC1g001318	.	.	.	.	.	.	.	.	.	.	.	.	.
0=199	A5	Vv1g0200	.	.	.	.	.	.	.	.	.	.	.	.	.	.	.	.	.
0=200	A5	Vv1g0201	.	.	.	.	.	.	.	.	.	.	.	.	.	.	.	.	.
0=201	A5	Vv1g0202	.	.	.	DC7g023461	.	.	.	.	.	.	.	.	.	.	.	.	.
0=202	A5	Vv1g0203	.	.	.	.	.	.	.	.	.	.	.	.	.	.	.	.	.
0=203	A5	Vv1g0204	.	.	.	.	.	.	.	.	.	.	.	.	.	.	.	.	.
0=204	A5	Vv1g0205	.	.	.	.	.	.	.	.	.	.	.	.	.	.	.	.	.
0=205	A5	Vv1g0206	Cc11g11100	.	.	.	.	.	.	.	.	.	.	.	.	.	.	.	.
0=206	A5	Vv1g0207	.	.	.	.	.	.	.	.	.	.	.	.	.	.	.	.	.
0=207	A5	Vv1g0208	.	.	.	.	.	.	.	.	.	.	.	.	.	.	.	.	.
0=208	A5	Vv1g0209	.	DC1g002583	DC8g026897	DC7g023459	.	.	.	.	.	.	.	.	.	.	.	.	.
0=209	A5	Vv1g0210	.	.	.	.	.	.	.	.	.	.	.	.	.	.	.	.	.
0=210	A5	Vv1g0211	.	.	.	.	.	.	.	.	.	.	.	.	.	.	.	.	.
0=211	A5	Vv1g0212	.	.	DC8g026899	DC7g023455	.	.	.	.	.	.	.	.	.	.	.	.	.
0=212	A5	Vv1g0213	.	DC1g002577	DC8g026900	DC7g023454	.	.	.	.	.	.	.	.	.	.	.	.	.
0=213	A5	Vv1g0214	.	DC1g002576	.	.	.	.	.	.	.	.	.	.	.	.	.	.	.
0=214	A5	Vv1g0215	.	.	DC8g026901	.	.	.	.	.	.	.	.	.	.	.	.	.	.
0=215	A5	Vv1g0216	Cc11g00170	DC1g002575	DC8g026906	.	.	.	.	.	.	.	.	.	.	.	.	.	.
0=216	A5	Vv1g0217	.	.	.	.	.	.	.	.	.	.	.	.	.	.	.	.	.
0=217	A5	Vv1g0218	.	.	.	.	.	.	.	.	.	.	.	.	.	.	.	.	.
0=218	A5	Vv1g0219	.	.	.	DC7g023452	.	.	.	.	.	.	.	.	.	.	.	.	.
0=219	A5	Vv1g0220	.	.	.	.	.	.	.	.	.	.	.	.	.	.	.	.	.
0=220	A5	Vv1g0221	Cc11g00140	.	.	.	.	.	.	.	.	.	.	.	.	.	.	.	.
0=221	A5	Vv1g0222	.	.	.	.	.	.	.	.	.	.	.	.	.	.	.	.	.
0=222	A5	Vv1g0223	Cc11g00130	DC1g002569	DC8g026907	DC7g023451	.	.	.	.	.	.	.	.	.	.	.	.	.
0=223	A5	Vv1g0224	.	DC1g002568	DC8g026908	DC7g023445	.	.	.	.	.	.	.	.	.	.	.	.	.
0=224	A5	Vv1g0225	.	.	.	.	.	.	.	.	.	.	.	.	.	.	.	.	.
0=225	A5	Vv1g0226	.	DC1g002530	.	DC7g023444	.	.	.	.	.	.	.	.	.	.	.	.	.
0=226	A5	Vv1g0227	.	.	.	.	.	.	.	.	.	.	.	.	.	.	.	.	.
0=227	A5	Vv1g0228	Cc11g00080	.	.	.	.	.	.	.	.	.	.	.	.	.	.	.	.
0=228	A5	Vv1g0229	.	.	.	.	.	.	.	.	.	.	.	.	.	.	.	.	.
0=229	A5	Vv1g0230	.	.	.	.	.	.	.	.	.	.	.	.	.	.	.	.	.
0=230	A5	Vv1g0231	Cc11g00060	.	.	.	.	.	.	.	.	.	.	.	.	.	.	.	.
0=231	A5	Vv1g0232	.	.	.	.	.	.	.	.	.	.	.	.	.	.	.	.	.
0=232	A5	Vv1g0233	.	.	.	.	.	.	.	.	.	.	.	.	.	.	.	.	.
0=233	A5	Vv1g0234	Cc11g11090	.	DC8g026698	DC7g023417	.	.	.	.	.	.	.	.	.	.	.	.	.
0=234	A5	Vv1g0235	.	.	.	.	.	.	.	.	.	.	.	.	.	.	.	.	.
0=235	A5	Vv1g0236	Cc11g11080	.	DC8g026699	.	DC9g030135	.	.	.	.	.	.	.	.	.	.	.	.
0=236	A5	Vv1g0237	Cc11g11070	.	.	DC7g023719	.	.	.	.	.	.	.	.	.	.	.	.	.
0=237	A5	Vv1g0238	Cc11g11060	.	.	DC7g023717	.	.	.	.	.	.	.	.	.	.	.	.	.
0=238	A5	Vv1g0239	Cc11g11050	.	.	DC7g023715	.	.	.	.	.	.	.	.	.	.	.	.	.
0=239	A5	Vv1g0240	.	.	.	.	.	.	.	.	.	.	.	.	.	.	.	.	.
0=240	A5	Vv1g0241	Cc11g11040	.	.	DC7g023709	.	.	.	.	.	.	.	.	.	.	.	.	.
0=241	A5	Vv1g0242	.	.	.	.	.	.	.	.	.	.	.	.	.	.	.	.	.
0=242	A5	Vv1g0243	.	.	.	.	.	.	.	.	.	.	.	.	.	.	.	.	.
0=243	A5	Vv1g0244	.	.	.	.	.	.	.	.	.	.	.	.	.	.	.	.	.
0=244	A5	Vv1g0245	.	.	.	.	.	.	.	.	.	.	.	.	.	.	.	.	.
0=245	A5	Vv1g0246	.	.	DC8g026703	.	.	.	.	.	.	.	.	.	.	.	.	.	.
0=246	A5	Vv1g0247	Cc11g11010	.	.	.	.	.	.	.	.	.	.	.	.	.	.	.	.
0=247	A5	Vv1g0248	.	.	.	.	.	.	.	.	.	.	.	.	.	.	.	.	.
0=248	A5	Vv1g0249	.	.	.	.	.	.	.	.	.	.	.	.	.	.	.	.	.
0=249	A5	Vv1g0250	Cc11g10980	.	.	.	DC9g030133	.	.	.	.	.	.	.	.	.	.	.	.
0=250	A5	Vv1g0251	Cc11g10970	.	DC8g026704	DC7g023705	DC9g030132	Vv17g0468	Cc04g07730	.	.	.	.	.	.	.	.	.	.
0=251	A5	Vv1g0252	.	.	.	.	.	.	.	.	.	.	.	.	.	.	.	.	.
0=252	A5	Vv1g0253	Cc11g10960	.	.	.	.	.	.	.	.	.	.	.	.	.	.	.	.
0=253	A5	Vv1g0254	Cc11g10940	.	.	.	.	.	.	.	.	.	.	.	.	.	.	.	.
0=254	A5	Vv1g0255	Cc11g10910	DC2g007216	.	.	DC9g030098	.	.	.	.	.	.	.	.	.	.	.	.
0=255	A5	Vv1g0256	Cc11g10890	DC2g007217	.	.	.	.	.	.	.	.	.	.	.	.	.	.	.
0=256	A5	Vv1g0257	.	.	.	.	.	.	.	.	.	.	.	.	.	.	.	.	.
0=257	A5	Vv1g0258	.	.	.	.	.	.	.	.	.	.	.	.	.	.	.	.	.
0=258	A5	Vv1g0259	.	.	.	.	.	.	.	.	.	.	.	.	.	.	.	.	.
0=259	A5	Vv1g0260	.	.	.	.	.	.	.	.	.	.	.	.	.	.	.	.	.
0=260	A5	Vv1g0261	.	.	.	.	.	.	.	.	.	.	.	.	.	.	.	.	.
0=261	A5	Vv1g0262	.	.	.	.	.	.	.	.	.	.	.	.	.	.	.	.	.
0=262	A5	Vv1g0263	.	.	.	.	.	.	.	.	.	.	.	.	.	.	.	.	.
0=263	A5	Vv1g0264	.	.	.	.	.	.	.	.	.	.	.	.	.	.	.	.	.
0=264	A5	Vv1g0265	.	.	.	.	.	.	.	.	.	.	.	.	.	.	.	.	.
0=265	A5	Vv1g0266	.	.	.	.	.	.	.	.	.	.	.	.	.	.	.	.	.
0=266	A5	Vv1g0267	.	.	.	.	.	.	.	.	.	.	.	.	.	.	.	.	.
0=267	A5	Vv1g0268	.	.	.	.	.	.	.	.	.	.	.	.	.	.	.	.	.
0=268	A5	Vv1g0269	.	.	.	.	.	.	.	.	.	.	.	.	.	.	.	.	.
0=269	A5	Vv1g0270	.	.	.	.	.	.	.	.	.	.	.	.	.	.	.	.	.
0=270	A5	Vv1g0271	Cc11g10810	.	.	.	DC9g030097	.	.	.	.	.	.	.	.	.	.	.	.
0=271	A5	Vv1g0272	Cc11g10800	.	DC8g026707	DC7g023699	.	.	.	.	.	.	.	.	.	.	.	.	.
0=272	A5	Vv1g0273	.	.	.	.	.	.	.	.	.	.	.	Vv14g0852	Cc07g05000	.	DC7g026269	.	.
0=273	A5	Vv1g0274	Cc11g10780	.	DC8g026709	.	DC9g030096	Vv17g0457	Cc04g07700	.	.	DC6g023144	.	.	.	.	.	.	.
0=274	A5	Vv1g0275	.	.	.	.	.	.	.	.	.	.	.	.	.	.	.	.	.
0=275	A5	Vv1g0276	.	.	.	.	.	.	.	.	.	.	.	.	.	.	.	.	.
0=276	A5	Vv1g0277	Cc11g10760	DC2g007220	.	.	DC9g030093	.	.	.	.	.	.	.	.	.	.	.	.
0=277	A5	Vv1g0278	Cc11g10750	DC2g007221	.	DC7g023693	DC9g030092	.	.	.	.	.	.	.	.	.	.	.	.
0=278	A5	Vv1g0279	Cc11g10740	.	.	DC7g023692	.	.	.	.	.	.	.	.	.	.	.	.	.
0=279	A5	Vv1g0280	Cc11g10730	DC2g007222	.	.	.	.	.	.	.	.	.	Vv14g0848	Cc07g05050	.	.	.	.
0=280	A5	Vv1g0281	Cc11g10720	.	.	.	.	.	.	.	.	.	.	.	.	.	.	.	.
0=281	A5	Vv1g0282	Cc11g10710	.	.	DC7g023691	.	Vv17g0444	Cc04g07590	.	.	.	DC3g011341	.	.	.	.	.	.
0=282	A5	Vv1g0283	Cc11g10700	.	.	.	DC9g030091	.	.	.	.	.	.	.	.	.	.	.	.
0=283	A5	Vv1g0284	.	.	.	.	.	.	.	.	.	.	.	.	.	.	.	.	.
0=284	A5	Vv1g0285	.	.	.	.	.	.	.	.	.	.	.	.	.	.	.	.	.
0=285	A5	Vv1g0286	Cc11g10670	DC2g007223	.	.	DC9g030087	.	.	.	.	.	.	.	.	.	.	.	.
0=286	A5	Vv1g0287	.	.	DC8g026713	DC7g023690	.	Vv17g0440	Cc04g07540	DC4g015132	.	.	DC3g011344	Vv14g0842	.	.	.	.	.
0=287	A5	Vv1g0288	Cc11g10660	.	DC8g026714	.	.	.	.	.	.	.	.	.	.	.	.	.	.
0=288	A5	Vv1g0289	Cc11g10650	DC2g007224	.	.	DC9g030086	.	.	.	.	.	.	.	.	.	.	.	.
0=289	A5	Vv1g0290	Cc11g10640	.	.	.	DC9g030085	Vv17g0437	Cc04g07510	DC4g015133	.	.	.	.	.	.	.	.	.
0=290	A5	Vv1g0291	Cc11g10630	.	.	.	.	Vv17g0436	.	.	.	.	.	.	.	.	.	.	.
0=291	A5	Vv1g0292	Cc11g10620	.	.	.	DC9g030084	.	.	.	.	.	.	.	.	.	.	.	.
0=292	A5	Vv1g0293	Cc11g10610	.	.	DC7g023688	.	.	.	.	.	.	.	.	.	.	.	.	.
0=293	A5	Vv1g0294	.	.	.	.	.	.	.	.	.	.	.	Vv14g0841	.	.	.	.	.
0=294	A5	Vv1g0295	Cc11g10600	.	DC8g026716	.	.	.	.	.	.	.	.	.	.	.	.	.	.
0=295	A5	Vv1g0296	.	.	.	.	.	.	.	.	.	.	.	.	.	.	.	.	.
0=296	A5	Vv1g0297	.	.	.	.	.	.	.	.	.	.	.	.	.	.	.	.	.
0=297	A5	Vv1g0298	.	.	.	.	.	.	.	.	.	.	.	.	.	.	.	.	.
0=298	A5	Vv1g0299	Cc11g10580	.	.	DC7g023686	.	.	.	.	.	.	.	.	.	.	.	.	.
0=299	A5	Vv1g0300	Cc11g10570	DC2g007225	.	.	.	.	.	.	.	.	.	.	.	.	.	.	.
0=300	A5	Vv1g0301	Cc11g10560	DC2g007228	DC8g026717	DC7g023683	DC9g030078	.	.	.	.	.	.	.	.	.	.	.	.
0=301	A5	Vv1g0302	Cc11g10550	.	.	.	DC9g030077	.	.	.	.	.	.	.	.	.	.	.	.
0=302	A5	Vv1g0303	Cc11g10540	.	.	.	.	.	.	.	.	.	.	.	.	.	.	.	.
0=303	A5	Vv1g0304	Cc11g10530	.	.	DC7g023681	.	.	.	.	.	.	.	.	.	.	.	.	.
0=304	A5	Vv1g0305	Cc11g10520	.	DC8g026719	DC7g023678	.	.	.	.	.	.	.	.	.	.	.	.	.
0=305	A5	Vv1g0306	Cc11g10510	.	.	.	.	.	.	.	.	.	.	.	.	.	.	.	.
0=306	A5	Vv1g0307	Cc11g10500	.	.	.	.	.	.	.	.	.	.	.	.	.	.	.	.
0=307	A5	Vv1g0308	.	.	.	.	.	.	.	.	.	.	.	.	.	.	.	.	.
0=308	A5	Vv1g0309	Cc11g10490	.	DC8g026720	.	.	Vv17g0427	.	.	.	.	.	.	.	.	.	.	.
0=309	A5	Vv1g0310	Cc11g10480	.	.	.	.	.	.	.	.	.	.	.	.	.	.	.	.
0=310	A5	Vv1g0311	.	.	.	.	.	.	.	.	.	.	.	.	.	.	.	.	.
0=311	A5	Vv1g0312	Cc11g10470	.	.	.	DC9g030076	.	.	.	.	.	.	.	.	.	.	.	.
0=312	A5	Vv1g0313	.	.	.	.	.	.	.	.	.	.	.	.	.	.	.	.	.
0=313	A5	Vv1g0314	.	DC2g007230	.	.	.	Vv17g0421	Cc04g07350	.	.	.	DC3g011347	.	.	.	.	.	.
0=314	A5	Vv1g0315	.	.	DC8g026721	.	.	.	.	.	.	.	.	.	.	.	.	.	.
0=315	A5	Vv1g0316	.	.	.	.	.	.	.	.	.	.	.	.	.	.	.	.	.
0=316	A5	Vv1g0317	Cc11g10460	.	.	.	DC9g030075	.	.	.	.	.	.	.	.	.	.	.	.
0=317	A5	Vv1g0318	.	.	.	.	.	Vv17g0417	Cc04g07290	DC4g015136	.	.	.	.	.	.	.	.	.
0=318	A5	Vv1g0319	Cc11g10410	.	.	.	.	.	.	.	.	.	.	Vv14g0817	.	.	.	.	DC4g015136
0=319	A5	Vv1g0320	.	.	.	.	.	.	.	.	.	.	.	.	.	.	.	.	.
0=320	A5	Vv1g0321	Cc11g10400	DC2g007232	.	.	DC9g030074	.	.	.	.	.	.	Vv14g0816	.	.	.	.	.
0=321	A5	Vv1g0322	Cc11g10380	.	DC8g026723	DC7g023674	.	Vv17g0406	Cc04g07250	.	.	.	.	.	.	.	.	.	.
0=322	A5	Vv1g0323	.	.	.	.	.	Vv17g0404	Cc04g07240	DC4g015137	.	DC6g023198	.	.	.	.	.	.	.
0=323	A5	Vv1g0324	.	.	.	.	.	.	.	.	.	.	.	.	.	.	.	.	.
0=324	A5	Vv1g0325	Cc11g10360	.	DC8g026724	.	.	.	.	.	.	.	.	Vv14g0810	Cc07g08870	.	.	.	DC5g017204
0=325	A5	Vv1g0326	Cc11g10350	.	DC8g026725	.	.	.	.	.	.	.	.	.	.	.	.	.	.
0=326	A5	Vv1g0327	Cc11g10340	.	.	DC7g023669	.	.	.	.	.	.	.	.	.	.	.	.	.
0=327	A5	Vv1g0328	Cc11g10330	DC2g007233	DC8g026726	DC7g023668	.	.	.	.	.	.	.	Vv14g0808	.	.	.	.	.
0=328	A5	Vv1g0329	.	.	.	.	.	.	.	.	.	.	.	.	.	.	.	.	.
0=329	A5	Vv1g0330	Cc11g10310	DC2g007234	DC8g026727	.	.	.	.	.	.	.	.	.	.	.	.	.	.
0=330	A5	Vv1g0331	Cc11g10280	.	.	.	DC9g030073	.	.	.	.	.	.	.	.	.	.	.	.
0=331	A5	Vv1g0332	.	DC2g007238	.	.	DC9g030028	.	.	.	.	.	.	.	.	.	.	.	.
0=332	A5	Vv1g0333	Cc11g10270	.	.	DC7g023667	.	.	.	.	.	.	.	.	.	.	.	.	.
0=333	A5	Vv1g0334	Cc11g10260	DC2g007239	.	.	.	.	.	.	.	.	.	.	.	.	.	.	.
0=334	A5	Vv1g0335	.	.	.	.	.	.	.	.	.	.	.	.	.	.	.	.	.
0=335	A5	Vv1g0336	.	.	.	.	.	.	.	.	.	.	.	.	.	.	.	.	.
0=336	A5	Vv1g0337	.	.	DC8g026729	DC7g023665	.	.	.	.	.	.	.	Vv14g0806	Cc07g08860	.	.	.	DC5g017203
0=337	A5	Vv1g0338	.	.	.	.	.	.	.	.	.	.	.	.	.	.	.	.	.
0=338	A5	Vv1g0339	.	.	.	.	.	.	.	.	.	.	.	.	.	.	.	.	.
0=339	A5	Vv1g0340	Cc11g10240	DC2g007240	DC8g026731	DC7g023662	.	.	.	.	.	.	.	.	.	.	.	.	.
0=340	A5	Vv1g0341	Cc11g10210	DC2g007241	.	DC7g023661	.	.	.	.	.	.	.	.	.	.	.	.	.
0=341	A5	Vv1g0342	Cc11g10200	DC2g007243	.	.	.	.	.	.	.	.	.	.	.	.	.	.	.
0=342	A5	Vv1g0343	.	.	.	.	.	.	.	.	.	.	.	.	.	.	.	.	.
0=343	A5	Vv1g0344	Cc11g10190	DC2g007244	.	.	.	.	.	.	.	.	.	Vv14g0801	Cc07g08840	.	.	.	DC5g017200
0=344	A5	Vv1g0345	Cc11g10170	.	.	DC7g023660	.	.	.	.	.	.	.	.	.	.	.	.	.
0=345	A5	Vv1g0346	Cc11g10160	.	.	.	.	.	.	.	.	.	.	.	.	.	.	.	.
0=346	A5	Vv1g0347	Cc11g10150	.	.	DC7g023659	.	Vv17g0394	Cc04g07160	DC4g015140	.	.	.	.	.	.	.	.	.
0=347	A5	Vv1g0348	.	.	.	.	.	.	.	.	.	.	.	.	.	.	.	.	.
0=348	A5	Vv1g0349	.	.	.	.	.	.	.	.	.	.	.	.	.	.	.	.	.
0=349	A5	Vv1g0350	.	.	.	.	.	.	.	.	.	.	.	.	.	.	.	.	.
0=350	A5	Vv1g0351	Cc11g10140	.	.	.	.	Vv17g0390	Cc04g07130	.	.	.	.	Vv14g0795	.	.	.	.	.
0=351	A5	Vv1g0352	Cc11g10130	DC2g007245	.	.	.	.	.	.	.	.	.	.	.	.	.	.	.
0=352	A5	Vv1g0353	Cc11g10110	DC2g007246	DC8g026733	DC7g023657	.	Vv17g0383	.	.	.	.	.	Vv14g0790	.	.	.	.	DC4g015142
0=353	A5	Vv1g0354	Cc11g10100	.	.	DC7g023656	.	.	.	.	.	.	.	.	.	.	.	.	.
0=354	A5	Vv1g0355	Cc11g10070	.	DC8g026735	.	.	.	.	.	.	.	.	.	.	.	.	.	.
0=355	A5	Vv1g0356	Cc11g10060	.	.	.	.	.	.	.	.	.	.	.	.	.	.	.	.
0=356	A5	Vv1g0357	Cc11g10050	.	.	DC7g023655	.	.	.	.	.	.	.	Vv14g0788	.	.	DC7g025915	.	DC5g017192
0=357	A5	Vv1g0358	.	.	.	.	.	.	.	.	.	.	.	.	.	.	.	.	.
0=358	A5	Vv1g0359	Cc11g10030	.	DC8g026736	DC7g023653	.	.	.	.	.	.	.	.	.	.	.	.	.
0=359	A5	Vv1g0360	Cc11g10010	.	DC8g026738	.	.	.	.	.	.	.	.	.	.	.	.	.	.
0=360	A5	Vv1g0361	Cc11g10000	.	.	DC7g023652	.	.	.	.	.	.	.	.	.	.	.	.	.
0=361	A5	Vv1g0362	Cc11g09990	.	.	.	.	.	.	.	.	.	.	.	.	.	.	.	.
0=362	A5	Vv1g0363	.	.	.	.	.	.	.	.	.	.	.	.	.	.	.	.	.
0=363	A5	Vv1g0364	Cc11g09980	.	.	.	.	.	.	.	.	.	.	.	.	.	.	.	.
0=364	A5	Vv1g0365	.	DC2g007249	DC8g026739	.	.	.	.	.	.	.	.	.	.	.	.	.	.
0=365	A5	Vv1g0366	Cc11g09970	.	.	.	.	.	.	.	.	.	.	.	.	.	.	.	.
0=366	A5	Vv1g0367	Cc11g09950	.	.	DC7g023651	.	.	.	.	.	.	.	.	.	.	.	.	.
0=367	A5	Vv1g0368	Cc11g09940	.	DC8g026740	.	.	.	.	.	.	.	.	.	.	.	.	.	.
0=368	A5	Vv1g0369	.	.	.	.	.	.	.	.	.	.	.	.	.	.	.	.	.
0=369	A5	Vv1g0370	.	.	.	DC7g023648	.	.	.	.	.	.	.	.	.	.	.	.	.
0=370	A5	Vv1g0371	Cc11g09920	.	.	.	.	.	.	.	.	.	.	.	.	.	.	.	.
0=371	A5	Vv1g0372	.	.	.	.	.	.	.	.	.	.	.	Vv14g0779	Cc07g08780	.	.	.	DC5g017188
0=372	A5	Vv1g0373	.	.	.	.	.	.	.	.	.	.	.	.	.	.	.	.	.
0=373	A5	Vv1g0374	.	.	.	DC7g023647	.	Vv17g0355	Cc04g07030	.	DC7g025911	DC6g023211	DC3g011359	Vv14g0771	Cc07g08750	.	DC7g025911	.	DC5g017187
0=374	A5	Vv1g0375	.	.	.	.	.	.	.	.	.	.	.	.	.	.	.	.	.
0=375	A5	Vv1g0376	.	.	.	.	.	.	.	.	.	.	.	.	.	.	.	.	.
0=376	A5	Vv1g0377	Cc11g09880	DC2g007252	DC8g026741	DC7g023643	.	.	.	.	.	.	.	Vv14g0767	.	.	.	.	.
0=377	A5	Vv1g0378	Cc11g09870	DC2g007253	DC8g026742	DC7g023642	.	.	.	.	.	.	.	.	.	.	.	.	.
0=378	A5	Vv1g0379	.	.	.	.	.	.	.	.	.	.	.	.	.	.	.	.	.
0=379	A5	Vv1g0380	.	.	.	.	.	.	.	.	.	.	.	.	.	.	.	.	.
0=380	A5	Vv1g0381	Cc11g09850	DC2g007254	.	DC7g023640	.	Vv17g0353	Cc04g07020	.	.	.	.	.	.	.	.	.	.
0=381	A5	Vv1g0382	.	.	.	.	.	.	.	.	.	.	.	.	.	.	.	.	.
0=382	A5	Vv1g0383	Cc11g09830	DC2g007255	.	.	.	.	.	.	.	.	.	.	.	.	.	.	.
0=383	A5	Vv1g0384	Cc11g09820	.	DC8g026743	.	.	Vv17g0351	Cc04g06990	.	.	DC6g023215	.	Vv14g0764	Cc07g08690	.	.	.	DC5g017184
0=384	A5	Vv1g0385	.	.	.	.	.	.	.	.	.	.	.	.	.	.	.	.	.
0=385	A5	Vv1g0386	.	.	.	.	.	.	.	.	.	.	.	.	.	.	.	.	.
0=386	A5	Vv1g0387	Cc11g09810	DC2g007256	DC8g026744	.	.	Vv17g0350	.	.	.	.	.	.	.	.	.	.	.
0=387	A5	Vv1g0388	.	.	.	.	.	.	.	.	.	.	.	.	.	.	.	.	.
0=388	A5	Vv1g0389	.	.	.	.	.	.	.	.	.	.	.	Vv14g0759	Cc07g08680	.	DC7g025906	.	DC5g017183
0=389	A5	Vv1g0390	.	.	.	.	.	.	.	.	.	.	.	.	.	.	.	.	.
0=390	A5	Vv1g0391	.	.	.	.	.	.	.	.	.	.	.	.	.	.	.	.	.
0=391	A5	Vv1g0392	.	.	.	.	.	.	.	.	.	.	.	.	.	.	.	.	.
0=392	A5	Vv1g0393	Cc11g09770	.	.	.	.	.	.	.	.	.	.	.	.	.	.	.	.
0=393	A5	Vv1g0394	.	DC2g007258	.	.	.	.	.	.	.	.	.	.	.	.	.	.	.
0=394	A5	Vv1g0395	Cc11g09760	DC2g007259	.	DC7g023632	.	.	.	.	.	.	.	.	.	.	.	.	.
0=395	A5	Vv1g0396	.	.	.	.	.	.	.	.	.	.	.	.	.	.	.	.	.
0=396	A5	Vv1g0397	.	.	.	.	.	.	.	.	.	.	.	.	.	.	.	.	.
0=397	A5	Vv1g0398	.	.	.	.	.	.	.	.	.	.	.	.	.	.	.	.	.
0=398	A5	Vv1g0399	.	.	.	.	.	.	.	.	.	.	.	.	.	.	.	.	.
0=399	A5	Vv1g0400	.	.	.	.	.	.	.	.	.	.	.	.	.	.	.	.	.
0=400	A5	Vv1g0401	.	.	.	.	.	.	.	.	.	.	.	.	.	.	.	.	.
0=401	A5	Vv1g0402	.	.	.	.	.	.	.	.	.	.	.	.	.	.	.	.	.
0=402	A5	Vv1g0403	.	.	.	.	.	.	.	.	.	.	.	.	.	.	.	.	.
0=403	A5	Vv1g0404	.	.	.	.	.	.	.	.	.	.	.	.	.	.	.	.	.
0=404	A5	Vv1g0405	Cc11g09720	.	.	.	.	.	.	.	.	.	.	.	.	.	.	.	.
0=405	A5	Vv1g0406	.	DC2g007261	.	.	.	Vv17g0337	.	.	.	.	.	.	.	.	.	.	.
0=406	A5	Vv1g0407	.	.	.	.	.	.	.	.	.	.	.	Vv14g0746	.	.	.	.	.
0=407	A5	Vv1g0408	Cc11g09710	.	DC8g026748	.	.	.	.	.	.	.	.	.	.	.	.	.	.
0=408	A5	Vv1g0409	Cc11g09690	DC2g007263	.	.	.	Vv17g0333	Cc04g06870	.	.	DC6g023219	.	.	.	.	.	.	.
0=409	A5	Vv1g0410	Cc11g09670	DC2g007264	.	.	.	.	.	.	.	.	.	.	.	.	.	.	.
0=410	A5	Vv1g0411	.	.	.	.	.	.	.	.	.	.	.	.	.	.	.	.	.
0=411	A5	Vv1g0412	.	.	.	.	.	.	.	.	.	.	.	.	.	.	.	.	.
0=412	A5	Vv1g0413	Cc11g09650	.	DC8g026749	DC7g023629	.	.	.	.	.	.	.	.	.	.	.	.	.
0=413	A5	Vv1g0414	.	.	.	.	.	.	.	.	.	.	.	.	.	.	.	.	.
0=414	A5	Vv1g0415	Cc11g09630	.	.	.	.	Vv17g0325	.	.	.	.	.	.	.	.	.	.	.
0=415	A5	Vv1g0416	Cc11g09620	.	.	.	.	.	.	.	.	.	.	.	.	.	.	.	.
0=416	A5	Vv1g0417	.	DC2g007266	.	.	.	.	.	.	.	.	.	.	.	.	.	.	.
0=417	A5	Vv1g0418	Cc11g09610	DC2g007267	DC8g026752	DC7g023628	.	Vv17g0323	Cc04g06810	.	DC7g025902	.	.	.	.	.	.	.	.
0=418	A5	Vv1g0419	.	.	.	.	.	.	.	.	.	.	.	.	.	.	.	.	.
0=419	A5	Vv1g0420	.	.	.	.	.	.	.	.	.	.	.	.	.	.	.	.	.
0=420	A5	Vv1g0421	Cc11g09600	.	.	.	.	.	.	.	.	.	.	Vv14g0736	Cc07g08510	.	.	.	.
0=421	A5	Vv1g0422	Cc11g09590	.	.	.	.	Vv17g0322	Cc04g06800	.	.	.	.	.	.	.	.	.	.
0=422	A5	Vv1g0423	Cc11g09570	DC2g007269	.	.	.	.	.	.	.	.	.	.	.	.	.	.	.
0=423	A5	Vv1g0424	Cc11g09560	.	.	.	.	.	.	.	.	.	.	.	.	.	.	.	.
0=424	A5	Vv1g0425	.	.	.	.	.	.	.	.	.	.	.	.	.	.	.	.	.
0=425	A5	Vv1g0426	.	.	.	.	.	.	.	.	.	.	.	.	.	.	.	.	.
0=426	A5	Vv1g0427	Cc11g09530	DC2g007271	.	.	.	.	.	.	.	.	.	Vv14g0732	Cc07g08480	.	.	.	.
0=427	A5	Vv1g0428	.	.	.	.	.	.	.	.	.	.	.	.	.	.	.	.	.
0=428	A5	Vv1g0429	.	.	.	.	.	.	.	.	.	.	.	.	.	.	.	.	.
0=429	A5	Vv1g0430	.	.	.	.	.	.	.	.	.	.	.	.	.	.	.	.	.
0=430	A5	Vv1g0431	.	.	.	.	.	.	.	.	.	.	.	.	.	.	.	.	.
0=431	A5	Vv1g0432	Cc11g09360	DC2g007272	DC8g026756	.	.	.	.	.	.	.	.	.	.	.	.	.	.
0=432	A5	Vv1g0433	Cc11g09350	.	.	.	.	Vv17g0318	Cc04g06780	DC4g015155	.	.	.	.	.	.	.	.	.
0=433	A5	Vv1g0434	Cc11g09340	DC2g007273	.	.	.	Vv17g0317	.	.	.	.	.	.	.	.	.	.	.
0=434	A5	Vv1g0435	Cc11g09330	DC2g007274	.	.	.	.	.	.	.	.	.	.	.	.	.	.	.
0=435	A5	Vv1g0436	Cc11g09320	.	.	.	.	Vv17g0308	Cc04g06740	.	.	.	DC3g011374	Vv8g0040	.	.	.	.	.
0=436	A5	Vv1g0437	Cc11g09310	.	.	.	.	Vv17g0307	.	.	.	.	.	.	.	.	.	.	.
0=437	A5	Vv1g0438	Cc11g09300	DC2g007275	DC8g026759	DC7g023624	.	.	.	.	.	.	.	.	.	.	.	.	.
0=438	A5	Vv1g0439	.	.	.	.	.	.	.	.	.	.	.	.	.	.	.	.	.
0=439	A5	Vv1g0440	Cc11g09280	.	.	.	.	.	.	.	.	.	.	.	.	.	.	.	.
0=440	A5	Vv1g0441	.	.	.	.	.	.	.	.	.	.	.	.	.	.	.	.	.
0=441	A5	Vv1g0442	Cc11g09260	.	.	DC7g023622	.	.	.	.	.	.	.	.	.	.	.	.	.
0=442	A5	Vv1g0443	Cc11g09250	.	.	.	.	Vv17g0305	.	DC4g015163	DC7g025895	.	.	Vv8g0076	Cc06g00460	.	DC6g020636	.	.
0=443	A5	Vv1g0444	.	.	.	.	.	.	.	.	.	.	.	.	.	.	.	.	.
0=444	A5	Vv1g0445	.	.	.	DC7g023621	.	Vv17g0303	Cc04g06710	DC4g015165	DC7g025894	.	.	Vv8g0084	.	.	DC6g020637	.	.
0=445	A5	Vv1g0446	Cc11g09230	.	.	.	.	Vv17g0300	.	DC4g015166	DC7g025893	.	DC3g011378	Vv8g0088	.	.	.	.	.
0=446	A5	Vv1g0447	Cc11g09210	.	.	.	.	.	.	.	.	.	.	Vv8g0096	.	.	.	.	.
0=447	A5	Vv1g0448	Cc11g09190	.	.	DC7g023620	.	.	.	.	.	.	.	.	.	.	.	.	.
0=448	A5	Vv1g0449	Cc11g09180	.	DC8g026760	.	.	Vv17g0292	.	.	DC7g025888	.	.	.	.	.	.	.	.
0=449	A5	Vv1g0450	Cc11g09170	.	.	DC7g023619	.	.	.	.	.	.	.	Vv8g0110	.	.	DC6g020640	DC4g013497	.
0=450	A5	Vv1g0451	.	.	.	.	.	.	.	.	.	.	.	.	.	.	.	.	.
0=451	A5	Vv1g0452	.	.	.	.	.	.	.	.	.	.	.	.	.	.	.	.	.
0=452	A5	Vv1g0453	Cc11g09150	.	.	DC7g023618	.	.	.	.	.	.	.	.	.	.	.	.	.
0=453	A5	Vv1g0454	Cc11g09130	DC2g007277	.	.	.	.	.	.	.	.	.	.	.	.	.	.	.
0=454	A5	Vv1g0455	.	.	.	.	.	.	.	.	.	.	.	.	.	.	.	.	.
0=455	A5	Vv1g0456	Cc11g09100	DC2g007278	.	DC7g023617	.	.	.	.	.	.	.	.	.	.	.	.	.
0=456	A5	Vv1g0457	.	.	.	.	.	Vv14rg0081	.	.	.	.	.	.	.	.	.	.	.
0=457	A5	Vv1g0458	Cc11g09060	.	DC8g026762	.	.	Vv14rg0093	.	.	.	.	.	.	.	.	.	.	.
0=458	A5	Vv1g0459	Cc11g09050	DC2g007279	.	.	.	.	.	.	.	.	.	.	.	.	.	.	.
0=459	A5	Vv1g0460	.	.	.	.	.	.	.	.	.	.	.	.	.	.	.	.	.
0=460	A5	Vv1g0461	Cc11g09040	.	DC8g026763	.	.	.	.	.	.	.	.	.	.	.	.	.	.
0=461	A5	Vv1g0462	Cc11g08950	DC2g007280	DC8g026764	.	.	Vv14rg0099	.	.	.	.	.	.	.	.	.	.	.
0=462	A5	Vv1g0463	Cc11g08920	DC2g007281	DC8g026765	.	.	Vv14rg0104	.	.	.	.	.	.	.	.	.	.	.
0=463	A5	Vv1g0464	.	.	.	.	.	.	.	.	.	.	.	.	.	.	.	.	.
0=464	A5	Vv1g0465	Cc11g08900	.	.	DC7g023614	.	.	.	.	.	.	.	Vv8g0143	Cc06g21530	.	DC6g020651	.	.
0=465	A5	Vv1g0466	.	.	.	.	.	.	.	.	.	.	.	.	.	.	.	.	.
0=466	A5	Vv1g0467	Cc11g08870	DC2g007285	DC8g026769	DC7g023613	.	Vv14rg0119	.	.	.	.	.	.	.	.	.	.	.
0=467	A5	Vv1g0468	Cc11g08860	DC2g007286	.	.	.	Vv14rg0121	.	.	.	.	.	.	.	.	.	.	.
0=468	A5	Vv1g0469	.	.	.	.	.	.	.	.	.	.	.	.	.	.	.	.	.
0=469	A5	Vv1g0470	.	.	.	.	.	.	.	.	.	.	.	.	.	.	.	.	.
0=470	A5	Vv1g0471	.	.	.	DC7g023612	.	.	.	.	.	.	.	.	.	.	.	.	.
0=471	A5	Vv1g0472	.	.	.	.	.	.	.	.	.	.	.	.	.	.	.	.	.
0=472	A5	Vv1g0473	.	.	.	.	.	.	.	.	.	.	.	.	.	.	.	.	.
0=473	A5	Vv1g0474	Cc11g08850	.	.	.	.	.	.	.	.	.	.	.	.	.	.	.	.
0=474	A5	Vv1g0475	Cc11g08840	.	.	.	.	.	.	.	.	.	.	.	.	.	.	.	.
0=475	A5	Vv1g0476	.	.	.	.	.	.	.	.	.	.	.	.	.	.	.	.	.
0=476	A5	Vv1g0477	.	.	.	.	.	.	.	.	.	.	.	.	.	.	.	.	.
0=477	A5	Vv1g0478	.	.	.	.	.	.	.	.	.	.	.	.	.	.	.	.	.
0=478	A5	Vv1g0479	Cc11g08810	DC2g007288	DC8g026770	DC7g023611	.	.	.	.	.	.	.	.	.	.	.	.	.
0=479	A5	Vv1g0480	Cc11g08800	DC2g007289	DC8g026771	DC7g023610	.	Vv14rg0144	.	.	.	.	.	.	.	.	.	.	.
0=480	A5	Vv1g0481	Cc11g08790	.	DC8g026772	DC7g023609	.	.	.	.	.	.	.	.	.	.	.	.	.
0=481	A5	Vv1g0482	.	.	.	.	.	.	.	.	.	.	.	.	.	.	.	.	.
0=482	A5	Vv1g0483	Cc11g08770	.	.	DC7g023608	.	.	.	.	.	.	.	.	.	.	.	.	.
0=483	A5	Vv1g0484	.	.	.	.	.	Vv14rg0147	.	.	.	.	.	.	.	.	.	.	.
0=484	A5	Vv1g0485	.	DC2g007292	.	.	.	.	.	.	.	.	.	.	.	.	.	.	.
0=485	A5	Vv1g0486	.	.	.	.	.	Vv14rg0183	.	.	.	.	.	Vv12g0901	.	.	.	.	.
0=486	A5	Vv1g0487	Cc11g08740	.	.	DC7g023606	.	.	.	.	.	.	.	.	.	.	.	.	.
0=487	A5	Vv1g0488	.	.	.	.	.	.	.	.	.	.	.	.	.	.	.	.	.
0=488	A5	Vv1g0489	Cc11g08700	.	.	.	.	.	.	.	.	.	.	.	.	.	.	.	.
0=489	A5	Vv1g0490	.	.	.	.	.	.	.	.	.	.	.	.	.	.	.	.	.
0=490	A5	Vv1g0491	Cc11g08680	DC2g007294	DC8g026777	DC7g023603	.	.	.	.	.	.	.	.	.	.	.	.	.
0=491	A5	Vv1g0492	Cc11g08670	.	.	DC7g023600	.	.	.	.	.	.	.	.	.	.	.	.	.
0=492	A5	Vv1g0493	.	.	.	.	.	.	.	.	.	.	.	.	.	.	.	.	.
0=493	A5	Vv1g0494	Cc11g08660	DC2g007297	.	.	.	.	.	.	.	.	.	.	.	.	.	.	.
0=494	A5	Vv1g0495	.	.	.	.	.	.	.	.	.	.	.	.	.	.	.	.	.
0=495	A5	Vv1g0496	.	.	.	.	.	.	.	.	.	.	.	.	.	.	.	.	.
0=496	A5	Vv1g0497	.	.	.	.	.	.	.	.	.	.	.	.	.	.	.	.	.
0=497	A5	Vv1g0498	.	.	.	.	.	.	.	.	.	.	.	.	.	.	.	.	.
0=498	A5	Vv1g0499	.	.	.	.	.	.	.	.	.	.	.	.	.	.	.	.	.
0=499	A5	Vv1g0500	.	.	DC8g026778	DC7g023596	.	.	.	.	.	.	.	.	.	.	.	.	.
0=500	A5	Vv1g0501	Cc11g08630	.	.	.	.	.	.	.	.	.	.	.	.	.	.	.	.
0=501	A5	Vv1g0502	Cc11g08610	.	.	.	.	.	.	.	.	.	.	.	.	.	.	.	.
0=502	A5	Vv1g0503	.	.	.	.	.	.	.	.	.	.	.	.	.	.	.	.	.
0=503	A5	Vv1g0504	Cc11g08590	.	.	.	.	.	.	.	.	.	.	.	.	.	.	.	.
0=504	A5	Vv1g0505	.	.	.	.	.	.	.	.	.	.	.	.	.	.	.	.	.
0=505	A5	Vv1g0506	.	.	.	.	.	.	.	.	.	.	.	.	.	.	.	.	.
0=506	A5	Vv1g0507	Cc11g08550	DC2g007300	.	.	.	.	.	.	.	.	.	.	.	.	.	.	.
0=507	A5	Vv1g0508	.	.	.	.	.	.	.	.	.	.	.	.	.	.	.	.	.
0=508	A5	Vv1g0509	.	.	.	.	.	.	.	.	.	.	.	Vv12g0872	.	.	.	.	.
0=509	A5	Vv1g0510	Cc11g08540	.	.	.	.	.	.	.	.	.	.	.	.	.	.	.	.
0=510	A5	Vv1g0511	Cc11g08530	DC2g007301	.	.	.	.	.	.	.	.	.	.	.	.	.	.	.
0=511	A5	Vv1g0512	Cc11g08520	.	DC8g026779	DC7g023594	.	.	.	.	.	.	.	.	.	.	.	.	.
0=512	A5	Vv1g0513	Cc11g08510	DC2g007304	.	.	.	.	.	.	.	.	.	.	.	.	.	.	.
0=513	A5	Vv1g0514	Cc11g08500	DC2g007305	.	.	.	.	.	.	.	.	.	.	.	.	.	.	.
0=514	A5	Vv1g0515	Cc11g08490	DC2g007306	.	.	.	.	.	.	.	.	.	.	.	.	.	.	.
0=515	A5	Vv1g0516	Cc11g08460	.	.	DC7g023593	.	Vv17g0246	Cc04g06330	.	.	DC6g023274	.	.	.	.	.	.	.
0=516	A5	Vv1g0517	Cc11g08450	.	.	DC7g023592	.	.	.	.	.	.	.	.	.	.	.	.	.
0=517	A5	Vv1g0518	.	.	.	.	.	.	.	.	.	.	.	.	.	.	.	.	.
0=518	A5	Vv1g0519	.	.	.	.	.	.	.	.	.	.	.	.	.	.	.	.	.
0=519	A5	Vv1g0520	Cc11g08410	DC2g007307	.	.	.	Vv17g0243	Cc04g06310	.	.	.	.	.	.	.	.	.	.
0=520	A5	Vv1g0521	.	.	.	.	.	.	.	.	.	.	.	.	.	.	.	.	.
0=521	A5	Vv1g0522	.	.	.	.	.	.	.	.	.	.	.	.	.	.	.	.	.
0=522	A5	Vv1g0523	.	.	.	.	.	.	.	.	.	.	.	.	.	.	.	.	.
0=523	A5	Vv1g0524	.	.	.	.	.	Vv5g0089	Cc03g01270	.	DC7g023317	DC8g027031	.	.	.	.	.	.	.
0=524	A5	Vv1g0525	.	.	.	.	.	Vv5g0087	.	.	.	.	.	.	.	.	.	.	.
0=525	A5	Vv1g0526	Cc11g08390	DC2g007308	.	.	.	Vv5g0083	.	.	.	.	.	.	.	.	.	.	.
0=526	A5	Vv1g0527	Cc11g08370	.	.	.	.	Vv5g0080	Cc03g01290	.	.	.	.	.	.	.	.	.	.
0=527	A5	Vv1g0528	.	.	.	.	.	.	.	.	.	.	.	.	.	.	.	.	.
0=528	A5	Vv1g0529	Cc11g08360	.	.	.	.	Vv5g0078	.	.	DC7g023316	DC8g027033	.	.	.	.	.	.	.
0=529	A5	Vv1g0530	.	.	.	.	.	.	.	.	.	.	.	.	.	.	.	.	.
0=530	A5	Vv1g0531	.	.	.	.	.	Vv5g0076	Cc03g01310	.	.	.	.	.	.	.	.	.	.
0=531	A5	Vv1g0532	.	.	.	.	.	.	.	.	.	.	.	.	.	.	.	.	.
0=532	A5	Vv1g0533	Cc11g08350	.	.	.	.	Vv5g0074	.	.	DC7g023315	DC8g027034	.	.	.	.	.	.	.
0=533	A5	Vv1g0534	.	.	.	.	.	.	.	.	.	.	.	.	.	.	.	.	.
0=534	A5	Vv1g0535	Cc11g08340	.	.	.	.	Vv5g0071	Cc03g10060	.	.	.	.	.	.	.	.	.	.
0=535	A5	Vv1g0536	.	.	.	.	.	.	.	.	.	.	.	.	.	.	.	.	.
0=536	A5	Vv1g0537	.	.	.	.	.	.	.	.	.	.	.	.	.	.	.	.	.
0=537	A5	Vv1g0538	.	.	.	.	.	Vv5g0069	Cc03g10070	DC1g002491	DC7g023313	.	.	.	.	.	.	.	.
0=538	A5	Vv1g0539	.	.	.	.	.	.	.	.	.	.	.	.	.	.	.	.	.
0=539	A5	Vv1g0540	Cc11g08330	.	DC8g026782	.	.	.	.	.	.	.	.	.	.	.	.	.	.
0=540	A5	Vv1g0541	.	.	.	.	.	.	.	.	.	.	.	.	.	.	.	.	.
0=541	A5	Vv1g0542	.	.	.	.	.	Vv17g0242	Cc04g06300	.	.	.	.	.	.	.	.	.	.
0=542	A5	Vv1g0543	.	.	.	.	.	.	.	.	.	.	.	.	.	.	.	.	.
0=543	A5	Vv1g0544	Cc11g08320	DC2g007309	DC8g026783	.	.	.	.	.	.	.	.	.	.	.	.	.	.
0=544	A5	Vv1g0545	.	.	.	.	.	.	.	.	.	.	.	.	.	.	.	.	.
0=545	A5	Vv1g0546	Cc11g08310	DC2g007310	DC8g026784	.	.	.	.	.	.	.	.	.	.	.	.	.	.
0=546	A5	Vv1g0547	Cc11g08290	.	.	.	.	.	.	.	.	.	.	Vv12g0842	Cc09g00640	.	.	.	.
0=547	A5	Vv1g0548	.	.	.	.	.	.	.	.	.	.	.	.	.	.	.	.	.
0=548	A5	Vv1g0549	Cc11g08280	DC2g007312	.	.	.	.	.	.	.	.	.	.	.	.	.	.	.
0=549	A5	Vv1g0550	.	.	.	.	.	.	.	.	.	.	.	.	.	.	.	.	.
0=550	A5	Vv1g0551	Cc11g08260	.	.	.	.	.	.	.	.	.	.	.	.	.	.	.	.
0=551	A5	Vv1g0552	.	.	DC8g026786	.	.	.	.	.	.	.	.	.	.	.	.	.	.
0=552	A5	Vv1g0553	.	.	.	.	.	.	.	.	.	.	.	.	.	.	.	.	.
0=553	A5	Vv1g0554	Cc11g08240	DC2g007313	DC8g026788	.	.	.	.	.	.	.	.	.	.	.	.	.	.
0=554	A5	Vv1g0555	Cc11g08230	.	.	.	.	.	.	.	.	.	.	.	.	.	.	.	.
0=555	A5	Vv1g0556	.	DC2g007314	DC8g026789	.	.	.	.	.	.	.	.	.	.	.	.	.	.
0=556	A5	Vv1g0557	.	.	.	.	.	.	.	.	.	.	.	.	.	.	.	.	.
0=557	A5	Vv1g0558	Cc11g08210	DC2g007316	.	.	.	.	.	.	.	.	.	.	.	.	.	.	.
0=558	A5	Vv1g0559	Cc11g08200	.	DC8g026791	DC7g023589	.	.	.	.	.	.	.	.	.	.	.	.	.
0=559	A5	Vv1g0560	Cc11g08190	.	.	.	.	.	.	.	.	.	.	.	.	.	.	.	.
0=560	A5	Vv1g0561	.	.	.	.	.	.	.	.	.	.	.	.	.	.	.	.	.
0=561	A5	Vv1g0562	.	.	.	.	.	.	.	.	.	.	.	.	.	.	.	.	.
0=562	A5	Vv1g0563	Cc11g08170	DC2g007318	.	DC7g023587	.	.	.	.	.	.	.	.	.	.	.	.	.
0=563	A5	Vv1g0564	.	.	.	.	.	.	.	.	.	.	.	.	.	.	.	.	.
0=564	A5	Vv1g0565	Cc11g08150	.	.	.	.	.	.	.	.	.	.	.	.	.	.	.	.
0=565	A5	Vv1g0566	Cc11g08140	DC2g007319	.	DC7g023586	.	.	.	.	.	.	.	.	.	.	.	.	.
0=566	A5	Vv1g0567	.	.	.	.	.	.	.	.	.	.	.	.	.	.	.	.	.
0=567	A5	Vv1g0568	Cc11g08120	.	.	.	.	.	.	.	.	.	.	.	.	.	.	.	.
0=568	A5	Vv1g0569	.	.	.	.	.	.	.	.	.	.	.	.	.	.	.	.	.
0=569	A5	Vv1g0570	Cc11g08110	.	.	.	.	.	.	.	.	.	.	.	.	.	.	.	.
0=570	A5	Vv1g0571	.	.	.	.	.	.	.	.	.	.	.	.	.	.	.	.	.
0=571	A5	Vv1g0572	Cc11g08100	.	.	.	.	.	.	.	.	.	.	.	.	.	.	.	.
0=572	A5	Vv1g0573	.	.	.	.	.	.	.	.	.	.	.	.	.	.	.	.	.
0=573	A5	Vv1g0574	Cc11g06660	.	.	.	.	.	.	.	.	.	.	.	.	.	.	.	.
0=574	A5	Vv1g0575	.	.	.	.	.	.	.	.	.	.	.	.	.	.	.	.	.
0=575	A5	Vv1g0576	.	.	.	.	.	.	.	.	.	.	.	.	.	.	.	.	.
0=576	A5	Vv1g0577	Cc11g08070	DC2g007320	.	.	.	.	.	.	.	.	.	.	.	.	.	.	.
0=577	A5	Vv1g0578	Cc11g08060	.	.	DC7g023585	.	.	.	.	.	.	.	.	.	.	.	.	.
0=578	A5	Vv1g0579	Cc11g08050	.	.	.	.	.	.	.	.	.	.	Vv12g0829	Cc09g00620	DC4g012921	.	.	DC5g019238
0=579	A5	Vv1g0580	Cc11g08040	DC2g007321	.	.	.	.	.	.	.	.	.	.	.	.	.	.	.
0=580	A5	Vv1g0581	Cc11g08030	DC2g007322	.	.	.	Vv17g0213	.	.	.	.	.	.	.	.	.	.	.
0=581	A5	Vv1g0582	Cc11g08020	DC2g007323	.	.	.	.	.	.	.	.	.	.	.	.	.	.	.
0=582	A5	Vv1g0583	.	.	.	.	.	.	.	.	.	.	.	.	.	.	.	.	.
0=583	A5	Vv1g0584	.	.	.	DC7g023583	.	.	.	.	.	.	.	.	.	.	.	.	.
0=584	A5	Vv1g0585	Cc11g06990	DC2g007325	DC8g026795	.	.	.	.	.	.	.	.	.	.	.	.	.	.
0=585	A5	Vv1g0586	Cc11g07000	.	.	DC7g023581	.	.	.	.	.	.	.	.	.	.	.	.	.
0=586	A5	Vv1g0587	.	.	.	.	.	.	.	.	.	.	.	.	.	.	.	.	.
0=587	A5	Vv1g0588	.	.	.	.	.	.	.	.	.	.	.	.	.	.	.	.	.
0=588	A5	Vv1g0589	Cc11g07030	.	DC8g026798	.	.	.	.	.	.	.	.	.	.	.	.	.	.
0=589	A5	Vv1g0590	Cc11g07050	.	DC8g026799	DC7g023579	.	Vv17g0189	.	.	.	.	.	.	.	.	.	.	.
0=590	A5	Vv1g0591	Cc11g07140	.	.	.	.	.	.	.	.	.	.	.	.	.	.	.	.
0=591	A5	Vv1g0592	.	.	.	.	.	.	.	.	.	.	.	.	.	.	.	.	.
0=592	A5	Vv1g0593	Cc11g07220	.	.	.	.	.	.	.	.	.	.	.	.	.	.	.	.
0=593	A5	Vv1g0594	.	.	.	.	.	.	.	.	.	.	.	.	.	.	.	.	.
0=594	A5	Vv1g0595	Cc11g07270	DC2g007328	.	.	.	.	.	.	.	.	.	.	.	.	.	.	.
0=595	A5	Vv1g0596	.	DC2g007329	.	.	.	.	.	.	.	.	.	.	.	.	.	.	.
0=596	A5	Vv1g0597	.	.	.	.	.	.	.	.	.	.	.	.	.	.	.	.	.
0=597	A5	Vv1g0598	Cc11g07280	DC2g007330	.	.	.	.	.	.	.	.	.	.	.	.	.	.	.
0=598	A5	Vv1g0599	Cc11g07290	DC2g007331	.	.	.	.	.	.	.	.	.	.	.	.	.	.	.
0=599	A5	Vv1g0600	Cc11g07310	.	DC8g026803	.	.	.	.	.	.	.	.	.	.	.	.	.	.
0=600	A5	Vv1g0601	Cc11g07390	DC2g007332	DC8g026804	DC7g023575	.	.	.	.	.	.	.	.	.	.	.	.	.
0=601	A5	Vv1g0602	Cc11g07550	DC1g002678	.	.	.	.	.	.	.	.	.	.	.	.	.	.	.
0=602	A5	Vv1g0603	Cc11g07690	.	DC8g026805	.	.	.	.	.	.	.	.	.	.	.	.	.	.
0=603	A5	Vv1g0604	.	.	.	.	.	.	.	.	.	.	.	.	.	.	.	.	.
0=604	A5	Vv1g0605	Cc11g07700	.	.	.	.	.	.	.	.	.	.	.	.	.	.	.	.
0=605	A5	Vv1g0606	Cc11g07720	DC1g002677	.	.	.	.	.	.	.	.	.	.	.	.	.	.	.
0=606	A5	Vv1g0607	Cc11g07740	DC1g002676	.	DC7g023574	.	Vv4g1184	.	.	.	.	.	.	.	.	.	.	.
0=607	A5	Vv1g0608	.	DC1g002675	.	.	.	.	.	.	.	.	.	.	.	.	.	.	.
0=608	A5	Vv1g0609	.	.	.	.	.	.	.	.	.	.	.	.	.	.	.	.	.
0=609	A5	Vv1g0610	.	.	.	.	.	.	.	.	.	.	.	.	.	.	.	.	.
0=610	A5	Vv1g0611	.	.	.	.	.	.	.	.	.	.	.	.	.	.	.	.	.
0=611	A5	Vv1g0612	Cc11g07650	.	.	.	.	Vv4g1170	.	.	.	.	.	.	.	.	.	.	.
0=612	A5	Vv1g0613	.	.	.	.	.	Vv4g1169	.	.	.	.	.	.	.	.	.	.	.
0=613	A5	Vv1g0614	.	.	.	.	.	Vv4g1168	.	.	.	.	.	.	.	.	.	.	.
0=614	A5	Vv1g0615	.	.	.	.	.	.	.	.	.	.	.	.	.	.	.	.	.
0=615	A5	Vv1g0616	.	.	.	.	.	Vv4g1166	.	.	.	.	.	Vv12g0791	.	DC4g013150	.	.	.
0=616	A5	Vv1g0617	.	.	.	.	.	Vv4g1164	.	.	.	.	.	Vv12g0790	.	DC4g013200	.	.	.
0=617	A5	Vv1g0618	.	DC1g002674	.	.	.	.	.	.	.	.	.	.	.	.	.	.	.
0=618	A5	Vv1g0619	.	DC1g002673	.	.	.	.	.	.	.	.	.	.	.	.	.	.	.
0=619	A5	Vv1g0620	.	.	.	.	.	.	.	.	.	.	.	.	.	.	.	.	.
0=620	A5	Vv1g0621	.	.	.	DC7g023568	.	.	.	.	.	.	.	.	.	.	.	.	.
0=621	A5	Vv1g0622	.	.	.	.	.	.	.	.	.	.	.	.	.	.	.	.	.
0=622	A5	Vv1g0623	Cc11g06600	.	.	.	.	.	.	.	.	.	.	.	.	.	.	.	.
0=623	A5	Vv1g0624	.	.	.	.	.	.	.	.	.	.	.	.	.	.	.	.	.
0=624	A5	Vv1g0625	Cc11g06590	.	.	DC7g023564	.	.	.	.	.	.	.	.	.	.	.	.	.
0=625	A5	Vv1g0626	.	.	.	.	.	.	.	.	.	.	.	.	.	.	.	.	.
0=626	A5	Vv1g0627	Cc11g06580	.	.	DC7g023563	.	.	.	.	.	.	.	.	.	.	.	.	.
0=627	A5	Vv1g0628	Cc11g06570	.	.	DC7g023562	.	.	.	.	.	.	.	.	.	.	.	.	.
0=628	A5	Vv1g0629	Cc11g06420	.	.	.	.	.	.	.	.	.	.	.	.	.	.	.	.
0=629	A5	Vv1g0630	Cc11g06410	.	.	DC7g023556	.	.	.	.	.	.	.	.	.	.	.	.	.
0=630	A5	Vv1g0631	.	.	.	.	.	.	.	.	.	.	.	.	.	.	.	.	.
0=631	A5	Vv1g0632	.	.	DC8g026811	.	.	.	.	.	.	.	.	.	.	.	.	.	.
0=632	A5	Vv1g0633	.	.	.	.	.	.	.	.	.	.	.	.	.	.	.	.	.
0=633	A5	Vv1g0634	.	.	.	.	.	.	.	.	.	.	.	.	.	.	.	.	.
0=634	A5	Vv1g0635	.	.	.	.	.	.	.	.	.	.	.	.	.	.	.	.	.
0=635	A5	Vv1g0636	.	.	.	.	.	.	.	.	.	.	.	.	.	.	.	.	.
0=636	A5	Vv1g0637	Cc11g06300	DC1g002669	DC8g026812	DC7g023550	.	Vv4g1129	Cc07g09650	DC7g025949	.	.	.	.	.	.	.	.	.
0=637	A5	Vv1g0638	.	.	.	.	.	.	.	.	.	.	.	.	.	.	.	.	.
0=638	A5	Vv1g0639	.	.	.	.	.	.	.	.	.	.	.	.	.	.	.	.	.
0=639	A5	Vv1g0640	.	.	.	.	.	.	.	.	.	.	.	.	.	.	.	.	.
0=640	A5	Vv1g0641	Cc11g06260	DC1g002667	DC8g026815	DC7g023548	.	.	.	.	.	.	.	.	.	.	.	.	.
0=641	A5	Vv1g0642	.	.	.	.	.	.	.	.	.	.	.	.	.	.	.	.	.
0=642	A5	Vv1g0643	Cc11g05940	.	.	DC7g023547	.	.	.	.	.	.	.	.	.	.	.	.	.
0=643	A5	Vv1g0644	.	.	.	.	.	.	.	.	.	.	.	.	.	.	.	.	.
0=644	A5	Vv1g0645	Cc11g05930	.	DC8g026816	.	.	.	.	.	.	.	.	.	.	.	.	.	.
0=645	A5	Vv1g0646	Cc11g05920	.	DC8g026817	DC7g023546	.	.	.	.	.	.	.	.	.	.	.	.	.
0=646	A5	Vv1g0647	Cc11g05890	DC1g002665	DC8g026819	.	.	.	.	.	.	.	.	.	.	.	.	.	.
0=647	A5	Vv1g0648	Cc11g05880	.	.	.	.	.	.	.	.	.	.	.	.	.	.	.	.
0=648	A5	Vv1g0649	.	.	.	.	.	.	.	.	.	.	.	.	.	.	.	.	.
0=649	A5	Vv1g0650	Cc11g05860	DC1g002664	.	.	.	.	.	.	.	.	.	.	.	.	.	.	.
0=650	A5	Vv1g0651	Cc11g05840	.	DC8g026820	.	.	.	.	.	.	.	.	.	.	.	.	.	.
0=651	A5	Vv1g0652	.	.	.	.	.	.	.	.	.	.	.	.	.	.	.	.	.
0=652	A5	Vv1g0653	.	.	.	.	.	.	.	.	.	.	.	.	.	.	.	.	.
0=653	A5	Vv1g0654	Cc11g05820	.	DC8g026821	DC7g023545	.	.	.	.	.	.	.	.	.	.	.	.	.
0=654	A5	Vv1g0655	Cc11g05800	.	.	DC7g023543	.	.	.	.	.	.	.	.	.	.	.	.	.
0=655	A5	Vv1g0656	Cc11g16330	DC1g002661	.	.	.	Vv12g0754	Cc05g01820	DC4g012743	DC6g021081	.	.	.	.	.	.	.	.
0=656	A5	Vv1g0657	Cc11g05730	DC1g002655	.	.	.	.	.	.	.	.	.	.	.	.	.	.	.
0=657	A5	Vv1g0658	Cc11g05720	DC1g002654	.	.	.	.	.	.	.	.	.	.	.	.	.	.	.
0=658	A5	Vv1g0659	Cc11g05700	DC1g002653	.	.	.	.	.	.	.	.	.	.	.	.	.	.	.
0=659	A5	Vv1g0660	Cc11g05670	DC1g002651	.	DC7g023539	.	.	.	.	.	.	.	.	.	.	.	.	.
0=660	A5	Vv1g0661	Cc11g05650	.	.	DC7g023538	.	.	.	.	.	.	.	.	.	.	.	.	.
0=661	A5	Vv1g0662	.	.	.	.	.	.	.	.	.	.	.	.	.	.	.	.	.
0=662	A5	Vv1g0663	.	.	.	.	.	.	.	.	.	.	.	.	.	.	.	.	.
0=663	A5	Vv1g0664	Cc11g05640	.	DC8g026824	.	.	Vv14g0658	Cc07g13160	.	.	.	.	.	.	.	.	.	.
0=664	A5	Vv1g0665	.	.	.	.	.	.	.	.	.	.	.	.	.	.	.	.	.
0=665	A5	Vv1g0666	Cc11g05630	DC1g002642	DC8g026826	DC7g023537	.	.	.	.	.	.	.	.	.	.	.	.	.
0=666	A5	Vv1g0667	.	.	.	.	.	.	.	.	.	.	.	.	.	.	.	.	.
0=667	A5	Vv1g0668	Cc11g05610	.	.	DC7g023508	.	.	.	.	.	.	.	.	.	.	.	.	.
0=668	A5	Vv1g0669	.	.	.	.	.	.	.	.	.	.	.	.	.	.	.	.	.
0=669	A5	Vv1g0670	.	.	.	DC7g023459	.	.	.	.	.	.	.	.	.	.	.	.	.
0=670	A5	Vv1g0671	.	.	.	.	.	.	.	.	.	.	.	.	.	.	.	.	.
0=671	A5	Vv1g0672	.	.	.	.	.	Vv14g0622	Cc02g30560	.	.	.	.	.	.	.	.	.	.
0=672	A5	Vv1g0673	.	.	.	.	.	.	.	.	.	.	.	.	.	.	.	.	.
0=673	A5	Vv1g0674	.	.	.	.	.	Vv14g0620	.	.	.	.	.	.	.	.	.	.	.
0=674	A5	Vv1g0675	.	.	.	.	.	Vv14g0617	Cc02g30550	.	.	.	.	.	.	.	.	.	.
0=675	A5	Vv1g0676	.	.	.	.	.	Vv14g0614	Cc02g30510	.	.	.	.	.	.	.	.	.	.
0=676	A5	Vv1g0677	.	.	.	.	.	Vv14g0612	.	.	.	.	.	.	.	.	.	.	.
0=677	A5	Vv1g0678	.	.	.	.	.	Vv14g0611	Cc02g30500	.	.	.	.	.	.	.	.	.	.
0=678	A5	Vv1g0679	.	.	.	.	.	Vv14g0609	Cc02g30460	.	.	.	.	.	.	.	.	.	.
0=679	A5	Vv1g0680	.	.	.	.	.	.	.	.	.	.	.	.	.	.	.	.	.
0=680	A5	Vv1g0681	Cc11g05400	.	.	.	.	Vv12g0740	Cc05g09910	.	.	.	.	.	.	.	.	.	.
0=681	A5	Vv1g0682	Cc11g05270	.	.	.	.	.	.	.	.	.	.	.	.	.	.	.	.
0=682	A5	Vv1g0683	Cc11g05250	.	.	.	.	Vv17g1166	.	.	.	.	.	.	.	.	.	.	.
0=683	A5	Vv1g0684	.	.	.	.	.	.	.	.	.	.	.	.	.	.	.	.	.
0=684	A5	Vv1g0685	Cc11g05230	DC1g002640	DC8g026837	.	.	.	.	.	.	.	.	.	.	.	.	.	.
0=685	A5	Vv1g0686	Cc11g05210	.	DC8g026838	.	.	.	.	.	.	.	.	.	.	.	.	.	.
0=686	A5	Vv1g0687	.	.	.	.	.	.	.	.	.	.	.	.	.	.	.	.	.
0=687	A5	Vv1g0688	Cc11g05190	DC1g002639	.	.	.	.	.	.	.	.	.	.	.	.	.	.	.
0=688	A5	Vv1g0689	.	.	.	.	.	.	.	.	.	.	.	.	.	.	.	.	.
0=689	A5	Vv1g0690	.	.	.	.	.	.	.	.	.	.	.	.	.	.	.	.	.
0=690	A5	Vv1g0691	.	.	.	.	.	.	.	.	.	.	.	.	.	.	.	.	.
0=691	A5	Vv1g0692	.	.	.	.	.	.	.	.	.	.	.	.	.	.	.	.	.
0=692	A5	Vv1g0693	.	.	.	.	.	.	.	.	.	.	.	.	.	.	.	.	.
0=693	A5	Vv1g0694	.	.	.	.	.	.	.	.	.	.	.	.	.	.	.	.	.
0=694	A5	Vv1g0695	Cc11g05010	DC1g002637	.	.	.	.	.	.	.	.	.	.	.	.	.	.	.
0=695	A5	Vv1g0696	.	.	.	.	.	.	.	.	.	.	.	.	.	.	.	.	.
0=696	A5	Vv1g0697	Cc11g04980	DC1g002636	.	.	.	Vv17g1136	.	.	.	.	.	.	.	.	.	.	.
0=697	A5	Vv1g0698	Cc11g04970	.	.	.	.	.	.	.	.	.	.	.	.	.	.	.	.
0=698	A5	Vv1g0699	.	.	.	.	.	.	.	.	.	.	.	.	.	.	.	.	.
0=699	A5	Vv1g0700	.	DC1g002603	.	.	.	.	.	.	.	.	.	.	.	.	.	.	.
0=700	A5	Vv1g0701	.	.	.	.	.	.	.	.	.	.	.	.	.	.	.	.	.
0=701	A5	Vv1g0702	.	.	.	.	.	.	.	.	.	.	.	.	.	.	.	.	.
0=702	A5	Vv1g0703	.	.	.	.	.	.	.	.	.	.	.	.	.	.	.	.	.
0=703	A5	Vv1g0704	.	.	.	.	.	.	.	.	.	.	.	.	.	.	.	.	.
0=704	A5	Vv1g0705	.	.	.	.	.	.	.	.	.	.	.	.	.	.	.	.	.
0=705	A5	Vv1g0706	Cc11g16260	.	.	.	.	.	.	.	.	.	.	.	.	.	.	.	.
0=706	A5	Vv1g0707	.	.	.	DC7g024070	.	.	.	.	.	.	.	.	.	.	.	.	.
0=707	A5	Vv1g0708	Cc11g16250	.	.	DC7g024069	.	.	.	.	.	.	.	.	.	.	.	.	.
0=708	A5	Vv1g0709	Cc11g16240	DC2g007028	.	DC7g024068	.	Vv17g1108	.	.	.	.	.	.	.	.	.	.	.
0=709	A5	Vv1g0710	.	.	.	.	.	.	.	.	.	.	.	.	.	.	.	.	.
0=710	A5	Vv1g0711	.	.	.	.	.	.	.	.	.	.	.	.	.	.	.	.	.
0=711	A5	Vv1g0712	Cc11g16220	DC2g007029	.	.	.	.	.	.	.	.	.	.	.	.	.	.	.
0=712	A5	Vv1g0713	Cc11g16210	.	DC8g026491	.	.	.	.	.	.	.	.	.	.	.	.	.	.
0=713	A5	Vv1g0714	Cc11g16200	DC2g007463	DC8g026492	.	DC9g031174	Vv17g1097	Cc04g10740	DC5g016430	DC7g026200	.	DC2g007463	Vv14g1268	Cc07g00190	.	.	.	.
0=714	A5	Vv1g0715	Cc11g16190	DC2g007030	.	.	.	.	.	.	.	.	.	.	.	.	.	.	.
0=715	A5	Vv1g0716	.	.	.	.	.	.	.	.	.	.	.	.	.	.	.	.	.
0=716	A5	Vv1g0717	Cc11g16180	DC2g007031	.	.	DC9g031172	.	.	.	.	.	.	.	.	.	.	.	.
0=717	A5	Vv1g0718	Cc11g16170	DC2g007034	.	.	DC9g031171	.	.	.	.	.	.	.	.	.	.	.	.
0=718	A5	Vv1g0719	.	.	.	.	.	.	.	.	.	.	.	.	.	.	.	.	.
0=719	A5	Vv1g0720	Cc11g16160	.	.	.	.	.	.	.	.	.	.	.	.	.	.	.	.
0=720	A5	Vv1g0721	.	.	.	DC7g024100	.	.	.	.	.	.	.	.	.	.	.	.	.
0=721	A5	Vv1g0722	Cc11g16150	DC2g007035	.	.	.	.	.	.	.	.	.	.	.	.	.	.	.
0=722	A5	Vv1g0723	Cc11g16140	.	.	.	.	.	.	.	.	.	.	.	.	.	.	.	.
0=723	A5	Vv1g0724	.	.	.	.	.	.	.	.	.	.	.	.	.	.	.	.	.
0=724	A5	Vv1g0725	Cc11g16130	DC2g007037	.	.	DC9g031170	.	.	.	.	.	.	Vv14g1271	.	.	.	.	.
0=725	A5	Vv1g0726	Cc11g16120	.	.	.	.	Vv17g1093	Cc04g10790	DC5g016432	DC7g026197	.	DC2g007462	.	.	.	.	.	.
0=726	A5	Vv1g0727	.	.	.	.	.	.	.	.	.	.	.	.	.	.	.	.	.
0=727	A5	Vv1g0728	.	.	.	.	.	.	.	.	.	.	.	.	.	.	.	.	.
0=728	A5	Vv1g0729	Cc11g16090	.	.	DC7g024101	.	.	.	.	.	.	.	.	.	.	.	.	.
0=729	A5	Vv1g0730	Cc11g16080	.	.	.	DC9g031169	.	.	.	.	.	.	Vv14g1276	.	.	.	.	DC4g015068
0=730	A5	Vv1g0731	Cc11g16070	.	.	.	DC9g031122	Vv17g1083	Cc04g10900	.	.	.	.	Vv14g1279	.	.	.	.	.
0=731	A5	Vv1g0732	.	.	.	.	.	.	.	.	.	.	.	Vv14g1281	.	.	.	DC3g011271	.
0=732	A5	Vv1g0733	.	.	.	.	.	.	.	.	.	.	.	.	.	.	.	.	.
0=733	A5	Vv1g0734	Cc11g16060	.	DC8g026496	.	.	.	.	.	.	.	.	.	.	.	.	.	.
0=734	A5	Vv1g0735	Cc11g16050	.	DC8g026497	.	.	.	.	.	.	.	.	.	.	.	.	.	.
0=735	A5	Vv1g0736	Cc11g16040	.	.	.	.	.	.	.	.	.	.	.	.	.	.	.	.
0=736	A5	Vv1g0737	Cc11g16030	DC2g007457	.	.	.	Vv17g1077	.	.	DC7g026194	.	DC2g007457	Vv14g1306	.	.	DC6g021738	.	.
0=737	A5	Vv1g0738	.	.	.	.	.	.	.	.	.	.	.	.	.	.	.	.	.
0=738	A5	Vv1g0739	Cc11g16020	DC2g007040	DC8g026498	.	.	.	.	.	.	.	.	.	.	.	.	.	.
0=739	A5	Vv1g0740	.	.	.	.	.	.	.	.	.	.	.	.	.	.	.	.	.
0=740	A5	Vv1g0741	.	.	.	.	.	.	.	.	.	.	.	.	.	.	.	.	.
0=741	A5	Vv1g0742	.	.	.	.	.	.	.	.	.	.	.	.	.	.	.	.	.
0=742	A5	Vv1g0743	.	.	.	.	.	.	.	.	.	.	.	.	.	.	.	.	.
0=743	A5	Vv1g0744	.	.	.	.	.	.	.	.	.	.	.	.	.	.	.	.	.
0=744	A5	Vv1g0745	.	.	.	.	.	.	.	.	.	.	.	.	.	.	.	.	.
0=745	A5	Vv1g0746	.	.	.	.	.	.	.	.	.	.	.	.	.	.	.	.	.
0=746	A5	Vv1g0747	.	.	.	.	.	Vv17g1058	.	DC5g016445	.	.	DC2g007453	.	.	.	.	.	.
0=747	A5	Vv1g0748	.	.	.	.	.	.	.	.	.	.	.	.	.	.	.	.	.
0=748	A5	Vv1g0749	.	.	.	.	.	.	.	.	.	.	.	.	.	.	.	.	.
0=749	A5	Vv1g0750	.	.	.	.	.	.	.	.	.	.	.	.	.	.	.	.	.
0=750	A5	Vv1g0751	Cc11g16010	DC2g007453	.	.	.	.	.	.	.	.	.	.	.	.	.	.	.
0=751	A5	Vv1g0752	.	.	.	.	.	.	.	.	.	.	.	.	.	.	.	.	.
0=752	A5	Vv1g0753	Cc11g15980	DC2g007042	DC8g026502	.	.	.	.	.	.	.	.	Vv14g1398	Cc07g02150	.	.	.	DC4g015046
0=753	A5	Vv1g0754	Cc11g15970	.	.	.	.	.	.	.	.	.	.	.	.	.	.	.	.
0=754	A5	Vv1g0755	.	DC2g007043	DC8g026503	.	.	.	.	.	.	.	.	.	.	.	.	.	.
0=755	A5	Vv1g0756	.	.	.	.	.	.	.	.	.	.	.	.	.	.	.	.	.
0=756	A5	Vv1g0757	Cc11g15960	.	.	DC7g024041	.	.	.	.	.	.	.	.	.	.	.	.	.
0=757	A5	Vv1g0758	Cc11g15950	.	.	.	.	.	.	.	.	.	.	.	.	.	.	.	.
0=758	A5	Vv1g0759	.	.	.	DC7g024018	.	.	.	.	.	.	.	.	.	.	.	.	.
0=759	A5	Vv1g0760	.	.	.	.	.	.	.	.	.	.	.	.	.	.	.	.	.
0=760	A5	Vv1g0761	.	.	.	.	.	.	.	.	.	.	.	.	.	.	.	.	.
0=761	A5	Vv1g0762	.	.	.	DC7g024127	.	.	.	.	.	.	.	.	.	.	.	.	.
0=762	A5	Vv1g0763	Cc11g15930	DC2g007452	.	.	.	Vv17g1055	Cc04g11340	.	.	.	DC2g007452	.	.	.	.	.	.
0=763	A5	Vv1g0764	Cc11g15900	.	.	.	.	.	.	.	.	.	.	.	.	.	.	.	.
0=764	A5	Vv1g0765	.	.	.	.	.	.	.	.	.	.	.	.	.	.	.	.	.
0=765	A5	Vv1g0766	.	.	.	.	.	.	.	.	.	.	.	.	.	.	.	.	.
0=766	A5	Vv1g0767	.	.	.	.	.	.	.	.	.	.	.	.	.	.	.	.	.
0=767	A5	Vv1g0768	.	.	.	.	.	.	.	.	.	.	.	.	.	.	.	.	.
0=768	A5	Vv1g0769	.	.	.	.	.	.	.	.	.	.	.	.	.	.	.	.	.
0=769	A5	Vv1g0770	.	DC2g007450	.	.	.	Vv17g1048	Cc04g11390	DC5g016449	.	.	DC2g007450	.	.	.	.	.	.
0=770	A5	Vv1g0771	Cc11g15860	DC2g007427	.	.	.	.	.	.	.	.	.	.	.	.	.	.	.
0=771	A5	Vv1g0772	Cc11g15850	.	.	.	.	.	.	.	.	.	.	.	.	.	.	.	.
0=772	A5	Vv1g0773	.	.	.	.	.	.	.	.	.	.	.	.	.	.	.	.	.
0=773	A5	Vv1g0774	Cc11g15830	DC2g007378	DC8g026507	.	.	Vv14g1308	Cc07g00020	.	.	DC3g011262	.	.	.	.	.	.	.
0=774	A5	Vv1g0775	.	.	DC8g026508	.	.	.	.	.	.	.	.	.	.	.	.	.	.
0=775	A5	Vv1g0776	.	.	.	.	.	.	.	.	.	.	.	.	.	.	.	.	.
0=776	A5	Vv1g0777	Cc11g15810	DC2g007052	DC8g026509	.	.	Vv14g1312	Cc07g01520	.	DC6g021730	.	.	.	.	.	.	.	.
0=777	A5	Vv1g0778	.	.	.	.	.	.	.	.	.	.	.	.	.	.	.	.	.
0=778	A5	Vv1g0779	Cc11g15800	DC2g007053	DC8g026510	.	.	.	.	.	.	.	.	.	.	.	.	.	.
0=779	A5	Vv1g0780	.	.	.	.	.	.	.	.	.	.	.	.	.	.	.	.	.
0=780	A5	Vv1g0781	Cc11g14660	.	.	.	DC9g031102	.	.	.	.	.	.	.	.	.	.	.	.
0=781	A5	Vv1g0782	.	DC2g007090	.	.	.	.	.	.	.	.	.	.	.	.	.	.	.
0=782	A5	Vv1g0783	Cc11g14650	.	.	.	DC9g031101	.	.	.	.	.	.	.	.	.	.	.	.
0=783	A5	Vv1g0784	.	.	.	.	.	.	.	.	.	.	.	.	.	.	.	.	.
0=784	A5	Vv1g0785	Cc11g14640	DC2g007091	.	.	DC9g031100	Vv14g1418	Cc07g02310	.	.	.	.	.	.	.	.	.	.
0=785	A5	Vv1g0786	Cc11g14630	DC2g007092	.	.	.	.	.	.	.	.	.	.	.	.	.	.	.
0=786	A5	Vv1g0787	.	.	.	.	.	.	.	.	.	.	.	.	.	.	.	.	.
0=787	A5	Vv1g0788	.	.	.	.	.	.	.	.	.	.	.	.	.	.	.	.	.
0=788	A5	Vv1g0789	.	.	.	.	.	.	.	.	.	.	.	.	.	.	.	.	.
0=789	A5	Vv1g0790	Cc11g14610	.	DC8g026543	DC7g024143	.	.	.	.	.	.	.	.	.	.	.	.	.
0=790	A5	Vv1g0791	Cc11g14600	DC2g007093	.	.	DC9g031098	Vv14g1425	.	.	DC6g021679	.	.	.	.	.	.	.	.
0=791	A5	Vv1g0792	Cc11g14590	.	.	.	DC9g031096	.	.	.	.	.	.	.	.	.	.	.	.
0=792	A5	Vv1g0793	.	.	.	.	.	.	.	.	.	.	.	.	.	.	.	.	.
0=793	A5	Vv1g0794	.	.	.	.	.	.	.	.	.	.	.	.	.	.	.	.	.
0=794	A5	Vv1g0795	Cc11g14570	.	DC8g026544	.	.	.	.	.	.	.	.	.	.	.	.	.	.
0=795	A5	Vv1g0796	Cc11g14560	.	DC8g026545	.	.	.	.	.	.	.	.	.	.	.	.	.	.
0=796	A5	Vv1g0797	Cc11g14550	DC2g007094	.	.	.	.	.	.	.	.	.	.	.	.	.	.	.
0=797	A5	Vv1g0798	.	.	.	.	.	.	.	.	.	.	.	.	.	.	.	.	.
0=798	A5	Vv1g0799	.	.	.	.	.	.	.	.	.	.	.	.	.	.	.	.	.
0=799	A5	Vv1g0800	.	.	.	.	.	Vv17g0896	Cc04g13600	.	.	.	DC2g007094	Vv14g1435	.	.	.	.	.
0=800	A5	Vv1g0801	Cc11g14540	.	.	.	DC9g031095	.	.	.	.	.	.	.	.	.	.	.	.
0=801	A5	Vv1g0802	Cc11g14530	.	.	DC7g024141	DC9g031094	Vv17g0893	.	.	.	.	.	.	.	.	.	.	.
0=802	A5	Vv1g0803	.	.	.	.	.	.	.	.	.	.	.	.	.	.	.	.	.
0=803	A5	Vv1g0804	Cc11g14520	.	.	DC7g024140	.	.	.	.	.	.	.	.	.	.	.	.	.
0=804	A5	Vv1g0805	Cc11g14500	DC2g007095	.	.	.	.	.	.	.	.	.	Vv14g1439	Cc07g02380	.	.	.	.
0=805	A5	Vv1g0806	Cc11g14490	DC2g007096	.	DC7g024139	DC9g031093	.	.	.	.	.	.	.	.	.	.	.	.
0=806	A5	Vv1g0807	Cc11g14470	.	DC8g026546	.	DC9g031091	Vv17g0891	.	.	.	.	.	.	.	.	.	.	.
0=807	A5	Vv1g0808	.	.	.	.	.	Vv17g0882	.	.	.	.	.	.	.	.	.	.	.
0=808	A5	Vv1g0809	.	.	.	.	.	.	.	.	.	.	.	.	.	.	.	.	.
0=809	A5	Vv1g0810	.	.	.	.	.	.	.	.	.	.	.	.	.	.	.	.	.
0=810	A5	Vv1g0811	.	DC2g007097	.	.	.	.	.	.	.	.	.	.	.	.	.	.	.
0=811	A5	Vv1g0812	Cc11g14450	.	.	DC7g024138	.	.	.	.	.	.	.	.	.	.	.	.	.
0=812	A5	Vv1g0813	.	.	.	.	.	.	.	.	.	.	.	.	.	.	.	.	.
0=813	A5	Vv1g0814	.	.	.	.	DC9g031090	.	.	.	.	.	.	Vv14g1440	Cc07g02390	.	DC6g021676	.	.
0=814	A5	Vv1g0815	.	.	.	.	.	.	.	.	.	.	.	.	.	.	.	.	.
0=815	A5	Vv1g0816	Cc11g14420	.	.	.	.	.	.	.	.	.	.	.	.	.	.	.	.
0=816	A5	Vv1g0817	.	.	.	.	.	.	.	.	.	.	.	.	.	.	.	.	.
0=817	A5	Vv1g0818	.	.	.	.	.	.	.	.	.	.	.	.	.	.	.	.	.
0=818	A5	Vv1g0819	.	DC2g007098	.	.	.	.	.	.	.	.	.	.	.	.	.	.	.
0=819	A5	Vv1g0820	Cc11g14410	.	.	DC7g024136	.	.	.	.	.	.	.	.	.	.	.	.	.
0=820	A5	Vv1g0821	Cc11g14400	.	.	DC7g024148	.	Vv17g0877	.	.	.	.	.	Vv14g1446	.	.	DC6g021648	.	.
0=821	A5	Vv1g0822	.	.	.	.	.	.	.	.	.	.	.	.	.	.	.	.	.
0=822	A5	Vv1g0823	.	.	.	.	.	.	.	.	.	.	.	.	.	.	.	.	.
0=823	A5	Vv1g0824	.	.	.	.	.	Vv17g0873	.	.	.	.	.	.	.	.	.	.	.
0=824	A5	Vv1g0825	.	.	.	.	.	.	.	.	.	.	.	.	.	.	.	.	.
0=825	A5	Vv1g0826	.	.	.	.	.	.	.	.	.	.	.	.	.	.	.	.	.
0=826	A5	Vv1g0827	.	.	.	.	.	.	.	.	.	.	.	.	.	.	.	.	.
0=827	A5	Vv1g0828	.	.	.	.	.	.	.	.	.	.	.	.	.	.	.	.	.
0=828	A5	Vv1g0829	.	.	.	.	.	.	.	.	.	.	.	.	.	.	.	.	.
0=829	A5	Vv1g0830	.	.	.	.	.	.	.	.	.	.	.	.	.	.	.	.	.
0=830	A5	Vv1g0831	.	.	.	.	.	.	.	.	.	.	.	.	.	.	.	.	.
0=831	A5	Vv1g0832	.	.	.	DC7g024149	.	Vv4g1448	.	.	.	.	.	Vv14g1447	Cc07g02470	.	.	.	.
0=832	A5	Vv1g0833	Cc11g14390	.	.	.	.	Vv4g1446	Cc07g17010	.	.	.	.	.	.	.	.	.	.
0=833	A5	Vv1g0834	.	.	.	.	.	Vv4g1444	Cc07g17000	.	.	.	.	.	.	.	.	.	.
0=834	A5	Vv1g0835	Cc11g14380	.	.	.	.	Vv4g1443	.	.	.	.	.	.	.	.	.	.	.
0=835	A5	Vv1g0836	.	.	.	.	DC9g031086	Vv4g1441	.	.	.	.	.	.	.	.	.	.	.
0=836	A5	Vv1g0837	.	.	.	.	.	.	.	.	.	.	.	.	.	.	.	.	.
0=837	A5	Vv1g0838	Cc11g14370	.	.	.	DC9g031085	.	.	.	.	.	.	.	.	.	.	.	.
0=838	A5	Vv1g0839	.	.	.	.	.	.	.	.	.	.	.	.	.	.	.	.	.
0=839	A5	Vv1g0840	Cc11g14350	.	.	DC7g024529	.	.	.	.	.	.	.	.	.	.	.	.	.
0=840	A5	Vv1g0841	.	.	.	.	.	.	.	.	.	.	.	.	.	.	.	.	.
0=841	A5	Vv1g0842	.	.	.	.	.	Vv17g0862	Cc04g13440	.	.	.	.	.	.	.	.	.	.
0=842	A5	Vv1g0843	.	.	.	.	.	.	.	.	.	.	.	.	.	.	.	.	.
0=843	A5	Vv1g0844	.	.	.	.	.	.	.	.	.	.	.	.	.	.	.	.	.
0=844	A5	Vv1g0845	.	.	.	.	.	.	.	.	.	.	.	.	.	.	.	.	.
0=845	A5	Vv1g0846	.	.	.	.	.	.	.	.	.	.	.	.	.	.	.	.	.
0=846	A5	Vv1g0847	.	.	.	.	.	.	.	.	.	.	.	.	.	.	.	.	.
0=847	A5	Vv1g0848	.	.	.	.	.	.	.	.	.	.	.	.	.	.	.	.	.
0=848	A5	Vv1g0849	.	.	.	.	.	.	.	.	.	.	.	.	.	.	.	.	.
0=849	A5	Vv1g0850	.	.	.	.	.	.	.	.	.	.	.	Vv14g1462	Cc07g02530	.	.	.	.
0=850	A5	Vv1g0851	Cc11g14280	.	DC8g026551	.	.	.	.	.	.	.	.	.	.	.	.	.	.
0=851	A5	Vv1g0852	.	DC2g007101	.	.	DC9g031084	.	.	.	.	.	.	.	.	.	.	.	.
0=852	A5	Vv1g0853	.	.	DC8g026554	.	.	.	.	.	.	.	.	.	.	.	.	.	.
0=853	A5	Vv1g0854	.	.	.	.	.	.	.	.	.	.	.	.	.	.	.	.	.
0=854	A5	Vv1g0855	.	.	.	DC7g024528	.	.	.	.	.	.	.	.	.	.	.	.	.
0=855	A5	Vv1g0856	.	.	.	.	.	.	.	.	.	.	.	.	.	.	.	.	.
0=856	A5	Vv1g0857	.	.	.	.	.	.	.	.	.	.	.	.	.	.	.	.	.
0=857	A5	Vv1g0858	.	.	.	.	.	.	.	.	.	.	.	.	.	.	.	.	.
0=858	A5	Vv1g0859	.	.	.	.	.	.	.	.	.	.	.	.	.	.	.	.	.
0=859	A5	Vv1g0860	.	.	.	.	.	.	.	.	.	.	.	.	.	.	.	.	.
0=860	A5	Vv1g0861	.	.	.	.	.	.	.	.	.	.	.	.	.	.	.	.	.
0=861	A5	Vv1g0862	.	DC2g007105	.	.	.	.	.	.	.	.	.	.	.	.	.	.	.
0=862	A5	Vv1g0863	.	.	.	.	.	.	.	.	.	.	.	.	.	.	.	.	.
0=863	A5	Vv1g0864	Cc11g14190	DC2g007106	.	.	.	.	.	.	.	.	.	.	.	.	.	.	.
0=864	A5	Vv1g0865	.	.	.	.	.	.	.	.	.	.	.	.	.	.	.	.	.
0=865	A5	Vv1g0866	Cc11g14170	DC2g007108	.	DC7g024522	.	.	.	.	.	.	.	.	.	.	.	.	.
0=866	A5	Vv1g0867	.	.	.	.	.	.	.	.	.	.	.	.	.	.	.	.	.
0=867	A5	Vv1g0868	Cc11g14150	DC2g007109	.	.	.	Vv17g0857	.	.	.	.	DC2g007109	Vv14g1477	Cc07g02620	.	.	.	.
0=868	A5	Vv1g0869	.	.	.	.	.	.	.	.	.	.	.	.	.	.	.	.	.
0=869	A5	Vv1g0870	Cc11g14140	DC2g007110	DC8g026561	DC7g024101	DC9g031082	.	.	.	.	.	.	.	.	.	.	.	.
0=870	A5	Vv1g0871	Cc11g14130	.	DC8g026562	DC7g024052	DC9g031081	.	.	.	.	.	.	Vv14g1481	Cc07g02680	DC2g006708	.	.	.
0=871	A5	Vv1g0872	.	.	.	.	.	Vv17g0851	Cc04g13600	DC5g016507	.	.	.	.	.	.	.	.	.
0=872	A5	Vv1g0873	Cc11g14060	.	.	DC7g024515	.	.	.	.	.	.	.	.	.	.	.	.	.
0=873	A5	Vv1g0874	.	.	.	.	.	.	.	.	.	.	.	.	.	.	.	.	.
0=874	A5	Vv1g0875	Cc11g14050	DC2g007112	.	DC7g024512	.	Vv17g0843	.	.	.	.	DC2g007112	.	.	.	.	.	.
0=875	A5	Vv1g0876	Cc11g14040	.	DC8g026567	DC7g024509	.	Vv17g0842	.	.	.	DC6g021515	.	.	.	.	.	.	.
0=876	A5	Vv1g0877	Cc11g14030	.	.	DC7g024507	.	.	.	.	.	.	.	.	.	.	.	.	.
0=877	A5	Vv1g0878	Cc11g14020	.	.	.	.	.	.	.	.	.	.	.	.	.	.	.	.
0=878	A5	Vv1g0879	Cc11g14010	.	DC8g026570	.	.	.	.	.	.	.	.	.	.	.	.	.	.
0=879	A5	Vv1g0880	Cc11g14000	DC2g007113	DC8g026571	.	.	.	.	.	.	.	.	.	.	.	.	.	.
0=880	A5	Vv1g0881	.	.	.	.	.	.	.	.	.	.	.	.	.	.	.	.	.
0=881	A5	Vv1g0882	Cc11g13990	DC2g007115	.	.	.	.	.	.	.	.	.	.	.	.	.	.	.
0=882	A5	Vv1g0883	Cc11g13980	DC2g007116	DC8g026572	.	.	Vv17g0839	.	.	.	.	.	.	.	.	.	.	.
0=883	A5	Vv1g0884	Cc11g13960	.	.	.	.	.	.	.	.	.	.	.	.	.	.	.	.
0=884	A5	Vv1g0885	.	.	.	.	.	Vv17g0832	.	.	.	.	.	.	.	.	.	.	.
0=885	A5	Vv1g0886	Cc11g13950	.	DC8g026573	DC7g024504	.	.	.	.	.	.	.	.	.	.	.	.	.
0=886	A5	Vv1g0887	Cc11g13930	.	.	.	.	.	.	.	.	.	.	.	.	.	.	.	.
0=887	A5	Vv1g0888	Cc11g13920	.	.	DC7g024503	.	.	.	.	.	.	.	.	.	.	.	.	.
0=888	A5	Vv1g0889	.	.	.	.	.	.	.	.	.	.	.	.	.	.	.	.	.
0=889	A5	Vv1g0890	.	.	.	.	.	.	.	.	.	.	.	.	.	.	.	.	.
0=890	A5	Vv1g0891	Cc11g13910	.	DC8g026574	.	.	.	.	.	.	.	.	.	.	.	.	.	.
0=891	A5	Vv1g0892	Cc11g13900	.	DC8g026575	DC7g024502	.	Vv17g0576	.	.	.	.	.	Vv14g1504	.	.	.	.	.
0=892	A5	Vv1g0893	.	.	.	.	.	.	.	.	.	.	.	.	.	.	.	.	.
0=893	A5	Vv1g0894	.	.	.	.	.	.	.	.	.	.	.	.	.	.	.	.	.
0=894	A5	Vv1g0895	Cc11g13860	.	.	.	.	.	.	.	.	.	.	.	.	.	.	.	.
0=895	A5	Vv1g0896	.	.	.	.	.	.	.	.	.	.	.	.	.	.	.	.	.
0=896	A5	Vv1g0897	.	.	.	.	.	.	.	.	.	.	.	.	.	.	.	.	.
0=897	A5	Vv1g0898	Cc11g13820	.	.	.	DC9g031077	.	.	.	.	.	.	.	.	.	.	.	.
0=898	A5	Vv1g0899	.	.	.	.	.	.	.	.	.	.	.	.	.	.	.	.	.
0=899	A5	Vv1g0900	Cc11g13810	.	.	.	.	.	.	.	.	.	.	.	.	.	.	.	.
0=900	A5	Vv1g0901	Cc11g13800	.	.	.	DC9g031073	.	.	.	.	.	.	.	.	.	.	.	.
0=901	A5	Vv1g0902	.	.	.	.	.	.	.	.	.	.	.	.	.	.	.	.	.
0=902	A5	Vv1g0903	.	.	.	.	.	.	.	.	.	.	.	.	.	.	.	.	.
0=903	A5	Vv1g0904	.	DC2g007121	DC8g026580	.	DC9g031071	.	.	.	.	.	.	.	.	.	.	.	.
0=904	A5	Vv1g0905	.	.	.	.	.	.	.	.	.	.	.	.	.	.	.	.	.
0=905	A5	Vv1g0906	Cc11g13780	.	.	DC7g024500	.	.	.	.	.	.	.	.	.	.	.	.	.
0=906	A5	Vv1g0907	Cc11g13750	.	DC8g026581	DC7g024498	.	Vv17g0583	.	.	DC7g026089	DC6g021546	.	.	.	.	.	.	.
0=907	A5	Vv1g0908	Cc11g13740	.	.	.	.	.	.	.	.	.	.	.	.	.	.	.	.
0=908	A5	Vv1g0909	.	.	.	.	.	.	.	.	.	.	.	.	.	.	.	.	.
0=909	A5	Vv1g0910	.	.	.	.	.	.	.	.	.	.	.	.	.	.	.	.	.
0=910	A5	Vv1g0911	.	.	DC8g027366	.	.	.	.	.	.	.	.	Vv14g1529	Cc07g02860	DC2g006718	.	DC3g011170	.
0=911	A5	Vv1g0912	Cc11g13720	.	.	.	DC9g031069	Vv17g0589	Cc04g15990	.	.	.	.	.	.	.	.	.	.
0=912	A5	Vv1g0913	Cc11g13710	DC2g007122	DC8g026583	DC7g024497	.	.	.	.	.	.	.	.	.	.	.	.	.
0=913	A5	Vv1g0914	Cc11g13700	.	DC8g026584	DC7g024496	DC9g031068	.	.	.	.	.	.	.	.	.	.	.	.
0=914	A5	Vv1g0915	.	DC2g007123	.	DC7g024495	.	.	.	.	.	.	.	.	.	.	.	.	.
0=915	A5	Vv1g0916	.	.	.	DC7g024493	.	.	.	.	.	.	.	.	.	.	.	.	.
0=916	A5	Vv1g0917	.	.	.	.	.	.	.	.	.	.	.	.	.	.	.	.	.
0=917	A5	Vv1g0918	Cc11g13670	.	.	.	.	.	.	.	.	.	.	.	.	.	.	.	.
0=918	A5	Vv1g0919	.	.	.	.	.	.	.	.	.	.	.	.	.	.	.	.	.
0=919	A5	Vv1g0920	.	.	.	.	.	.	.	.	.	.	.	.	.	.	.	.	.
0=920	A5	Vv1g0921	.	.	.	.	.	.	.	.	.	.	.	Vv14g1531	.	.	DC7g025364	.	.
0=921	A5	Vv1g0922	Cc11g13660	DC2g007124	.	.	.	.	.	.	.	.	.	Vv14g1532	Cc07g02890	.	.	.	.
0=922	A5	Vv1g0923	.	.	.	.	.	.	.	.	.	.	.	.	.	.	.	.	.
0=923	A5	Vv1g0924	.	.	.	.	.	.	.	.	.	.	.	.	.	.	.	.	.
0=924	A5	Vv1g0925	Cc11g13640	.	DC8g026593	.	.	.	.	.	.	.	.	.	.	.	.	.	.
0=925	A5	Vv1g0926	Cc11g13630	DC2g007125	.	.	DC9g031060	.	.	.	.	.	.	Vv14g1540	Cc07g02970	.	.	DC3g011166	.
0=926	A5	Vv1g0927	Cc11g13620	DC2g007126	.	.	.	.	.	.	.	.	.	.	.	.	.	.	.
0=927	A5	Vv1g0928	Cc11g13610	.	DC8g026595	.	.	.	.	.	.	.	.	.	.	.	.	.	.
0=928	A5	Vv1g0929	.	.	.	.	.	.	.	.	.	.	.	.	.	.	.	.	.
0=929	A5	Vv1g0930	.	.	.	.	.	.	.	.	.	.	.	.	.	.	.	.	.
0=930	A5	Vv1g0931	.	.	.	.	.	Vv17g0603	.	.	.	.	.	.	.	.	.	.	.
0=931	A5	Vv1g0932	.	.	.	.	.	.	.	.	.	.	.	.	.	.	.	.	.
0=932	A5	Vv1g0933	Cc11g13580	.	.	.	.	.	.	.	.	.	.	.	.	.	.	.	.
0=933	A5	Vv1g0934	Cc11g13570	.	.	.	DC9g031057	.	.	.	.	.	.	.	.	.	.	.	.
0=934	A5	Vv1g0935	Cc11g13560	.	.	.	.	.	.	.	.	.	.	.	.	.	.	.	.
0=935	A5	Vv1g0936	Cc11g13550	.	.	DC7g024464	.	.	.	.	.	.	.	.	.	.	.	.	.
0=936	A5	Vv1g0937	Cc11g13540	DC2g007131	DC8g026596	.	.	Vv17g0615	Cc04g15600	DC5g016533	DC7g026075	.	DC2g007131	.	.	.	.	.	.
0=937	A5	Vv1g0938	.	.	.	.	.	.	.	.	.	.	.	.	.	.	.	.	.
0=938	A5	Vv1g0939	.	.	.	.	.	.	.	.	.	.	.	.	.	.	.	.	.
0=939	A5	Vv1g0940	.	.	.	.	.	Vv17g0616	.	.	.	.	.	Vv14g1543	.	.	.	.	.
0=940	A5	Vv1g0941	Cc11g13520	.	.	.	DC9g031051	.	.	.	.	.	.	.	.	.	.	.	.
0=941	A5	Vv1g0942	Cc11g13500	.	DC8g027381	.	.	.	.	.	.	.	.	.	.	.	.	.	.
0=942	A5	Vv1g0943	.	.	.	.	.	.	.	.	.	.	.	.	.	.	.	.	.
0=943	A5	Vv1g0944	Cc11g13490	.	DC8g027382	.	.	.	.	.	.	.	.	.	.	.	.	.	.
0=944	A5	Vv1g0945	.	.	.	.	.	.	.	.	.	.	.	.	.	.	.	.	.
0=945	A5	Vv1g0946	.	.	DC8g027386	.	.	.	.	.	.	.	.	.	.	.	.	.	.
0=946	A5	Vv1g0947	.	.	.	.	.	.	.	.	.	.	.	.	.	.	.	.	.
0=947	A5	Vv1g0948	.	.	.	.	.	.	.	.	.	.	.	.	.	.	.	.	.
0=948	A5	Vv1g0949	.	.	.	.	.	.	.	.	.	.	.	.	.	.	.	.	.
0=949	A5	Vv1g0950	.	.	.	.	.	Vv17g0620	Cc04g15530	.	DC7g026071	.	.	.	.	.	.	.	.
0=950	A5	Vv1g0951	Cc11g13460	DC2g007133	DC8g027387	.	DC9g031049	Vv17g0621	Cc04g15520	.	.	.	DC2g007133	Vv14g1551	Cc07g03010	.	DC7g025366	DC3g011162	.
0=951	A5	Vv1g0952	Cc11g13430	.	DC8g027388	.	.	.	.	.	.	.	.	.	.	.	.	.	.
0=952	A5	Vv1g0953	Cc11g13410	DC2g007134	DC8g027390	.	.	Vv17g0625	Cc04g15470	.	DC7g026070	.	DC2g007134	Vv14g1554	Cc07g03040	.	DC7g025367	DC3g011160	.
0=953	A5	Vv1g0954	.	.	.	.	.	.	.	.	.	.	.	.	.	.	.	.	.
0=954	A5	Vv1g0955	.	.	.	.	.	.	.	.	.	.	.	.	.	.	.	.	.
0=955	A5	Vv1g0956	.	.	.	.	.	.	.	.	.	.	.	.	.	.	.	.	.
0=956	A5	Vv1g0957	.	.	.	.	.	.	.	.	.	.	.	.	.	.	.	.	.
0=957	A5	Vv1g0958	Cc11g13400	.	.	.	.	.	.	.	.	.	.	.	.	.	.	.	.
0=958	A5	Vv1g0959	Cc11g13390	DC2g007135	.	.	.	.	.	.	.	.	.	.	.	.	.	.	.
0=959	A5	Vv1g0960	.	.	.	.	.	.	.	.	.	.	.	.	.	.	.	.	.
0=960	A5	Vv1g0961	.	DC2g007136	.	.	DC9g031047	Vv17g0634	Cc04g15400	.	DC7g026069	.	DC2g007136	Vv14g1562	Cc07g03120	.	.	.	.
0=961	A5	Vv1g0962	Cc11g13370	DC2g007137	DC8g027392	.	.	.	.	.	.	.	.	.	.	.	.	.	.
0=962	A5	Vv1g0963	.	.	.	.	.	.	.	.	.	.	.	.	.	.	.	.	.
0=963	A5	Vv1g0964	.	.	DC8g027393	.	.	Vv17g0636	.	.	.	.	.	Vv14g1564	Cc07g03140	.	.	DC3g011148	.
0=964	A5	Vv1g0965	.	.	.	.	.	.	.	.	.	.	.	.	.	.	.	.	.
0=965	A5	Vv1g0966	Cc11g13360	.	.	.	DC9g031045	Vv17g0638	.	.	.	.	.	Vv14g1565	.	.	.	.	.
0=966	A5	Vv1g0967	.	.	.	.	.	.	.	.	.	.	.	.	.	.	.	.	.
0=967	A5	Vv1g0968	.	.	.	.	.	.	.	.	.	.	.	.	.	.	.	.	.
0=968	A5	Vv1g0969	.	.	.	.	.	.	.	.	.	.	.	.	.	.	.	.	.
0=969	A5	Vv1g0970	.	.	.	.	.	.	.	.	.	.	.	.	.	.	.	.	.
0=970	A5	Vv1g0971	.	.	.	.	.	.	.	.	.	.	.	.	.	.	.	.	.
0=971	A5	Vv1g0972	.	.	.	.	DC9g030996	.	.	.	.	.	.	.	.	.	.	.	.
0=972	A5	Vv1g0973	.	.	.	.	.	.	.	.	.	.	.	.	.	.	.	.	.
0=973	A5	Vv1g0974	.	.	.	.	.	.	.	.	.	.	.	.	.	.	.	.	.
0=974	A5	Vv1g0975	.	.	.	.	.	.	.	.	.	.	.	.	.	.	.	.	.
0=975	A5	Vv1g0976	.	.	.	.	.	.	.	.	.	.	.	.	.	.	.	.	.
0=976	A5	Vv1g0977	.	.	.	.	.	.	.	.	.	.	.	.	.	.	.	.	.
0=977	A5	Vv1g0978	.	.	.	.	.	.	.	.	.	.	.	.	.	.	.	.	.
0=978	A5	Vv1g0979	.	.	.	.	.	.	.	.	.	.	.	.	.	.	.	.	.
0=979	A5	Vv1g0980	.	.	.	.	.	.	.	.	.	.	.	.	.	.	.	.	.
0=980	A5	Vv1g0981	.	.	.	.	.	.	.	.	.	.	.	.	.	.	.	.	.
0=981	A5	Vv1g0982	.	.	.	.	.	.	.	.	.	.	.	.	.	.	.	.	.
0=982	A5	Vv1g0983	.	.	.	.	.	.	.	.	.	.	.	.	.	.	.	.	.
0=983	A5	Vv1g0984	.	.	.	.	.	.	.	.	.	.	.	.	.	.	.	.	.
0=984	A5	Vv1g0985	.	.	.	.	.	.	.	.	.	.	.	.	.	.	.	.	.
0=985	A5	Vv1g0986	.	.	.	.	.	.	.	.	.	.	.	.	.	.	.	.	.
0=986	A5	Vv1g0987	.	.	.	.	.	.	.	.	.	.	.	.	.	.	.	.	.
0=987	A5	Vv1g0988	.	.	.	.	.	.	.	.	.	.	.	.	.	.	.	.	.
0=988	A5	Vv1g0989	.	.	.	.	.	.	.	.	.	.	.	.	.	.	.	.	.
0=989	A5	Vv1g0990	.	.	.	.	.	.	.	.	.	.	.	.	.	.	.	.	.
0=990	A5	Vv1g0991	.	.	.	.	.	.	.	.	.	.	.	.	.	.	.	.	.
0=991	A5	Vv1g0992	.	.	.	.	.	.	.	.	.	.	.	.	.	.	.	.	.
0=992	A5	Vv1g0993	.	.	.	.	.	.	.	.	.	.	.	.	.	.	.	.	.
0=993	A5	Vv1g0994	.	.	.	.	.	.	.	.	.	.	.	.	.	.	.	.	.
0=994	A5	Vv1g0995	.	.	.	.	.	.	.	.	.	.	.	.	.	.	.	.	.
0=995	A5	Vv1g0996	.	.	.	.	.	.	.	.	.	.	.	.	.	.	.	.	.
0=996	A5	Vv1g0997	.	.	.	.	.	.	.	.	.	.	.	.	.	.	.	.	.
0=997	A5	Vv1g0998	.	.	.	.	.	.	.	.	.	.	.	.	.	.	.	.	.
0=998	A5	Vv1g0999	.	.	.	.	.	.	.	.	.	.	.	.	.	.	.	.	.
0=999	A5	Vv1g1000	.	.	.	.	.	.	.	.	.	.	.	.	.	.	.	.	.
0=1000	A5	Vv1g1001	.	.	.	.	.	.	.	.	.	.	.	.	.	.	.	.	.
0=1001	A5	Vv1g1002	.	.	.	.	.	.	.	.	.	.	.	.	.	.	.	.	.
0=1002	A5	Vv1g1003	.	.	.	.	.	.	.	.	.	.	.	.	.	.	.	.	.
0=1003	A5	Vv1g1004	.	.	.	.	.	.	.	.	.	.	.	.	.	.	.	.	.
0=1004	A5	Vv1g1005	.	.	.	.	.	.	.	.	.	.	.	.	.	.	.	.	.
0=1005	A5	Vv1g1006	.	.	.	.	.	.	.	.	.	.	.	.	.	.	.	.	.
0=1006	A5	Vv1g1007	.	.	.	.	.	.	.	.	.	.	.	.	.	.	.	.	.
0=1007	A5	Vv1g1008	.	.	.	.	.	.	.	.	.	.	.	.	.	.	.	.	.
0=1008	A5	Vv1g1009	.	.	.	.	.	.	.	.	.	.	.	.	.	.	.	.	.
0=1009	A5	Vv1g1010	.	.	.	.	.	.	.	.	.	.	.	.	.	.	.	.	.
0=1010	A5	Vv1g1011	.	.	.	.	.	.	.	.	.	.	.	.	.	.	.	.	.
0=1011	A5	Vv1g1012	.	.	.	.	.	.	.	.	.	.	.	.	.	.	.	.	.
0=1012	A5	Vv1g1013	.	.	.	.	.	.	.	.	.	.	.	.	.	.	.	.	.
0=1013	A5	Vv1g1014	.	.	.	.	.	.	.	.	.	.	.	.	.	.	.	.	.
0=1014	A5	Vv1g1015	.	.	.	.	.	.	.	.	.	.	.	.	.	.	.	.	.
0=1015	A5	Vv1g1016	.	.	.	.	.	.	.	.	.	.	.	.	.	.	.	.	.
0=1016	A5	Vv1g1017	.	.	.	.	.	.	.	.	.	.	.	.	.	.	.	.	.
0=1017	A5	Vv1g1018	.	.	.	.	.	.	.	.	.	.	.	.	.	.	.	.	.
0=1018	A5	Vv1g1019	.	.	.	.	.	.	.	.	.	.	.	.	.	.	.	.	.
0=1019	A5	Vv1g1020	.	.	.	.	.	.	.	.	.	.	.	.	.	.	.	.	.
0=1020	A5	Vv1g1021	.	.	.	.	.	.	.	.	.	.	.	.	.	.	.	.	.
0=1021	A5	Vv1g1022	.	.	.	.	.	.	.	.	.	.	.	.	.	.	.	.	.
0=1022	A5	Vv1g1023	.	.	.	.	.	.	.	.	.	.	.	.	.	.	.	.	.
0=1023	A5	Vv1g1024	.	.	.	.	.	.	.	.	.	.	.	.	.	.	.	.	.
0=1024	A5	Vv1g1025	.	.	.	.	.	.	.	.	.	.	.	.	.	.	.	.	.
0=1025	A5	Vv1g1026	.	.	.	.	.	.	.	.	.	.	.	.	.	.	.	.	.
0=1026	A5	Vv1g1027	.	.	.	.	.	.	.	.	.	.	.	.	.	.	.	.	.
0=1027	A5	Vv1g1028	.	.	.	.	.	.	.	.	.	.	.	.	.	.	.	.	.
0=1028	A5	Vv1g1029	.	.	.	.	.	.	.	.	.	.	.	.	.	.	.	.	.
0=1029	A5	Vv1g1030	.	.	.	.	.	.	.	.	.	.	.	.	.	.	.	.	.
0=1030	A5	Vv1g1031	Cc11g11520	.	.	.	.	.	.	.	.	.	.	.	.	.	.	.	.
0=1031	A5	Vv1g1032	.	.	.	.	.	.	.	.	.	.	.	.	.	.	.	.	.
0=1032	A5	Vv1g1033	.	.	.	.	.	.	.	.	.	.	.	.	.	.	.	.	.
0=1033	A5	Vv1g1034	.	.	.	.	.	.	.	.	.	.	.	.	.	.	.	.	.
0=1034	A5	Vv1g1035	.	.	.	.	.	.	.	.	.	.	.	.	.	.	.	.	.
0=1035	A5	Vv1g1036	.	.	.	.	.	.	.	.	.	.	.	.	.	.	.	.	.
0=1036	A5	Vv1g1037	.	.	.	.	.	.	.	.	.	.	.	.	.	.	.	.	.
0=1037	A5	Vv1g1038	.	.	.	.	.	.	.	.	.	.	.	.	.	.	.	.	.
0=1038	A5	Vv1g1039	.	.	.	.	.	.	.	.	.	.	.	.	.	.	.	.	.
0=1039	A5	Vv1g1040	.	.	.	.	.	.	.	.	.	.	.	.	.	.	.	.	.
0=1040	A5	Vv1g1041	Cc11g11510	.	.	.	.	.	.	.	.	.	.	.	.	.	.	.	.
0=1041	A5	Vv1g1042	.	.	.	.	.	.	.	.	.	.	.	.	.	.	.	.	.
0=1042	A5	Vv1g1043	.	.	.	.	.	.	.	.	.	.	.	.	.	.	.	.	.
0=1043	A5	Vv1g1044	.	.	.	.	.	.	.	.	.	.	.	.	.	.	.	.	.
0=1044	A5	Vv1g1045	.	.	.	.	.	.	.	.	.	.	.	.	.	.	.	.	.
0=1045	A5	Vv1g1046	.	.	.	.	.	.	.	.	.	.	.	.	.	.	.	.	.
0=1046	A5	Vv1g1047	.	.	.	.	.	.	.	.	.	.	.	.	.	.	.	.	.
0=1047	A5	Vv1g1048	.	.	.	.	.	.	.	.	.	.	.	.	.	.	.	.	.
0=1048	A5	Vv1g1049	.	.	.	.	.	.	.	.	.	.	.	.	.	.	.	.	.
0=1049	A5	Vv1g1050	.	.	.	.	.	.	.	.	.	.	.	.	.	.	.	.	.
0=1050	A5	Vv1g1051	.	.	.	.	.	.	.	.	.	.	.	.	.	.	.	.	.
0=1051	A5	Vv1g1052	.	.	.	.	.	.	.	.	.	.	.	.	.	.	.	.	.
0=1052	A5	Vv1g1053	Cc11g11480	.	.	.	.	.	.	.	.	.	.	.	.	.	.	.	.
0=1053	A5	Vv1g1054	Cc11g11470	.	.	.	.	.	.	.	.	.	.	.	.	.	.	.	.
0=1054	A5	Vv1g1055	.	.	.	.	.	.	.	.	.	.	.	.	.	.	.	.	.
0=1055	A5	Vv1g1056	.	.	.	.	.	.	.	.	.	.	.	.	.	.	.	.	.
0=1056	A5	Vv1g1057	.	.	.	.	.	.	.	.	.	.	.	.	.	.	.	.	.
0=1057	A5	Vv1g1058	.	.	.	.	.	.	.	.	.	.	.	.	.	.	.	.	.
0=1058	A5	Vv1g1059	.	.	.	.	.	.	.	.	.	.	.	.	.	.	.	.	.
0=1059	A5	Vv1g1060	.	.	.	.	.	.	.	.	.	.	.	.	.	.	.	.	.
0=1060	A5	Vv1g1061	.	.	.	.	.	.	.	.	.	.	.	.	.	.	.	.	.
0=1061	A5	Vv1g1062	.	.	.	.	.	.	.	.	.	.	.	.	.	.	.	.	.
0=1062	A5	Vv1g1063	.	.	.	.	.	.	.	.	.	.	.	.	.	.	.	.	.
0=1063	A5	Vv1g1064	Cc11g11420	.	.	.	.	.	.	.	.	.	.	.	.	.	.	.	.
0=1064	A5	Vv1g1065	.	.	.	.	.	.	.	.	.	.	.	.	.	.	.	.	.
0=1065	A5	Vv1g1066	Cc11g11410	.	DC8g026696	.	.	.	.	.	.	.	.	.	.	.	.	.	.
0=1066	A5	Vv1g1067	.	.	.	.	.	.	.	.	.	.	.	.	.	.	.	.	.
0=1067	A5	Vv1g1068	Cc11g11390	.	.	.	.	.	.	.	.	.	.	.	.	.	.	.	.
0=1068	A5	Vv1g1069	Cc11g11380	.	.	.	.	.	.	.	.	.	.	.	.	.	.	.	.
0=1069	A5	Vv1g1070	.	.	.	.	.	.	.	.	.	.	.	.	.	.	.	.	.
0=1070	A5	Vv1g1071	Cc11g11360	.	.	.	.	.	.	.	.	.	.	.	.	.	.	.	.
0=1071	A5	Vv1g1072	Cc11g11350	.	DC8g026695	.	.	.	.	.	.	.	.	.	.	.	.	.	.
0=1072	A5	Vv1g1073	.	.	.	.	.	.	.	.	.	.	.	.	.	.	.	.	.
0=1073	A5	Vv1g1074	.	.	.	.	.	.	.	.	.	.	.	.	.	.	.	.	.
0=1074	A5	Vv1g1075	.	.	.	.	.	.	.	.	.	.	.	.	.	.	.	.	.
0=1075	A5	Vv1g1076	.	.	.	.	.	.	.	.	.	.	.	.	.	.	.	.	.
0=1076	A5	Vv1g1077	.	.	.	.	.	.	.	.	.	.	.	.	.	.	.	.	.
0=1077	A5	Vv1g1078	.	.	.	.	.	.	.	.	.	.	.	.	.	.	.	.	.
0=1078	A5	Vv1g1079	.	.	.	.	.	.	.	.	.	.	.	.	.	.	.	.	.
0=1079	A5	Vv1g1080	.	.	.	.	.	.	.	.	.	.	.	.	.	.	.	.	.
0=1080	A5	Vv1g1081	Cc11g11330	.	.	.	.	.	.	.	.	.	.	.	.	.	.	.	.
0=1081	A5	Vv1g1082	.	.	.	.	.	.	.	.	.	.	.	.	.	.	.	.	.
0=1082	A5	Vv1g1083	Cc11g11320	.	.	.	.	.	.	.	.	.	.	.	.	.	.	.	.
0=1083	A5	Vv1g1084	.	.	.	.	.	.	.	.	.	.	.	.	.	.	.	.	.
0=1084	A5	Vv1g1085	.	.	.	.	.	.	.	.	.	.	.	.	.	.	.	.	.
0=1085	A5	Vv1g1086	.	.	.	.	.	.	.	.	.	.	.	.	.	.	.	.	.
0=1086	A5	Vv1g1087	.	.	.	.	.	.	.	.	.	.	.	.	.	.	.	.	.
0=1087	A5	Vv1g1088	Cc11g11290	.	DC8g026693	.	.	.	.	.	.	.	.	.	.	.	.	.	.
0=1088	A5	Vv1g1089	.	.	.	.	.	.	.	.	.	.	.	.	.	.	.	.	.
0=1089	A5	Vv1g1090	.	.	.	.	DC9g030399	.	.	.	.	.	.	.	.	.	.	.	.
0=1090	A5	Vv1g1091	.	.	.	.	.	.	.	.	.	.	.	.	.	.	.	.	.
0=1091	A5	Vv1g1092	.	.	.	.	.	.	.	.	.	.	.	.	.	.	.	.	.
0=1092	A5	Vv1g1093	.	.	.	.	.	.	.	.	.	.	.	.	.	.	.	.	.
0=1093	A5	Vv1g1094	.	.	.	.	.	.	.	.	.	.	.	.	.	.	.	.	.
0=1094	A5	Vv1g1095	.	.	.	.	.	.	.	.	.	.	.	.	.	.	.	.	.
0=1095	A5	Vv1g1096	.	.	.	.	.	.	.	.	.	.	.	.	.	.	.	.	.
0=1096	A5	Vv1g1097	.	.	.	.	.	.	.	.	.	.	.	.	.	.	.	.	.
0=1097	A5	Vv1g1098	.	.	.	.	.	.	.	.	.	.	.	.	.	.	.	.	.
0=1098	A5	Vv1g1099	.	.	.	.	.	.	.	.	.	.	.	.	.	.	.	.	.
0=1099	A5	Vv1g1100	Cc11g11170	.	.	.	.	.	.	.	.	.	.	.	.	.	.	.	.
0=1100	A5	Vv1g1101	.	.	.	.	.	.	.	.	.	.	.	.	.	.	.	.	.
0=1101	A5	Vv1g1102	.	.	.	.	.	.	.	.	.	.	.	.	.	.	.	.	.
0=1102	A5	Vv1g1103	.	.	.	.	.	.	.	.	.	.	.	.	.	.	.	.	.
0=1103	A5	Vv1g1104	.	.	.	.	.	.	.	.	.	.	.	.	.	.	.	.	.
0=1104	A5	Vv1g1105	Cc11g11160	.	.	.	.	.	.	.	.	.	.	.	.	.	.	.	.
0=1105	A5	Vv1g1106	.	.	.	.	.	.	.	.	.	.	.	.	.	.	.	.	.
0=1106	A5	Vv1g1107	.	.	.	.	.	.	.	.	.	.	.	.	.	.	.	.	.
0=1107	A5	Vv1g1108	.	.	.	.	.	.	.	.	.	.	.	.	.	.	.	.	.
0=1108	A5	Vv1g1109	.	.	.	.	.	.	.	.	.	.	.	.	.	.	.	.	.
0=1109	A5	Vv1g1110	.	.	DC8g026691	.	.	.	.	.	.	.	.	.	.	.	.	.	.
0=1110	A5	Vv1g1111	.	.	.	.	.	.	.	.	.	.	.	.	.	.	.	.	.
0=1111	A5	Vv1g1112	.	.	DC8g026657	.	.	.	.	.	.	.	.	.	.	.	.	.	.
0=1112	A5	Vv1g1113	.	.	.	.	.	.	.	.	.	.	.	.	.	.	.	.	.
0=1113	A5	Vv1g1114	.	.	.	.	.	.	.	.	.	.	.	.	.	.	.	.	.
0=1114	A5	Vv1g1115	.	.	.	.	.	.	.	.	.	.	.	.	.	.	.	.	.
0=1115	A5	Vv1g1116	.	.	.	.	.	.	.	.	.	.	.	.	.	.	.	.	.
0=1116	A5	Vv1g1117	.	.	.	.	DC9g030400	.	.	.	.	.	.	.	.	.	.	.	.
0=1117	A5	Vv1g1118	.	.	.	.	.	.	.	.	.	.	.	.	.	.	.	.	.
0=1118	A5	Vv1g1119	.	DC1g002566	.	.	DC9g030401	.	.	.	.	.	.	.	.	.	.	.	.
0=1119	A5	Vv1g1120	.	.	.	.	.	.	.	.	.	.	.	.	.	.	.	.	.
0=1120	A5	Vv1g1121	.	.	.	.	.	.	.	.	.	.	.	.	.	.	.	.	.
0=1121	A5	Vv1g1122	.	DC1g002565	.	.	DC9g030405	.	.	.	.	.	.	.	.	.	.	.	.
0=1122	A5	Vv1g1123	.	.	.	.	.	.	.	.	.	.	.	.	.	.	.	.	.
0=1123	A5	Vv1g1124	.	.	.	.	.	.	.	.	.	.	.	.	.	.	.	.	.
0=1124	A5	Vv1g1125	.	.	.	DC7g023442	.	.	.	.	.	.	.	.	.	.	.	.	.
0=1125	A5	Vv1g1126	.	.	.	.	.	.	.	.	.	.	.	.	.	.	.	.	.
0=1126	A5	Vv1g1127	.	.	.	.	.	.	.	.	.	.	.	.	.	.	.	.	.
0=1127	A5	Vv1g1128	.	.	.	.	.	.	.	.	.	.	.	.	.	.	.	.	.
0=1128	A5	Vv1g1129	.	.	.	.	.	.	.	.	.	.	.	.	.	.	.	.	.
0=1129	A5	Vv1g1130	.	.	.	.	.	.	.	.	.	.	.	.	.	.	.	.	.
0=1130	A5	Vv1g1131	Cc11g01740	.	.	.	.	.	.	.	.	.	.	.	.	.	.	.	.
0=1131	A5	Vv1g1132	.	.	.	.	.	.	.	.	.	.	.	.	.	.	.	.	.
0=1132	A5	Vv1g1133	.	DC1g002564	.	DC7g023440	.	.	.	.	.	.	.	.	.	.	.	.	.
0=1133	A5	Vv1g1134	.	.	.	.	.	.	.	.	.	.	.	.	.	.	.	.	.
0=1134	A5	Vv1g1135	.	.	.	.	.	.	.	.	.	.	.	.	.	.	.	.	.
0=1135	A5	Vv1g1136	.	.	.	.	.	.	.	.	.	.	.	.	.	.	.	.	.
0=1136	A5	Vv1g1137	.	.	.	.	.	.	.	.	.	.	.	.	.	.	.	.	.
0=1137	A5	Vv1g1138	.	.	.	.	.	.	.	.	.	.	.	.	.	.	.	.	.
0=1138	A5	Vv1g1139	.	.	.	.	.	.	.	.	.	.	.	.	.	.	.	.	.
0=1139	A5	Vv1g1140	.	.	.	.	.	.	.	.	.	.	.	.	.	.	.	.	.
0=1140	A5	Vv1g1141	.	.	.	.	.	.	.	.	.	.	.	.	.	.	.	.	.
0=1141	A5	Vv1g1142	.	.	.	.	.	.	.	.	.	.	.	.	.	.	.	.	.
0=1142	A5	Vv1g1143	.	.	.	DC7g023436	.	.	.	.	.	.	.	.	.	.	.	.	.
0=1143	A5	Vv1g1144	.	DC1g002562	.	.	DC9g030406	.	.	.	.	.	.	.	.	.	.	.	.
0=1144	A5	Vv1g1145	.	.	.	.	.	.	.	.	.	.	.	.	.	.	.	.	.
0=1145	A5	Vv1g1146	.	.	.	.	.	.	.	.	.	.	.	.	.	.	.	.	.
0=1146	A5	Vv1g1147	.	.	.	.	.	.	.	.	.	.	.	.	.	.	.	.	.
0=1147	A5	Vv1g1148	.	DC1g002561	.	DC7g023435	.	.	.	.	.	.	.	.	.	.	.	.	.
0=1148	A5	Vv1g1149	.	.	.	.	.	.	.	.	.	.	.	.	.	.	.	.	.
0=1149	A5	Vv1g1150	.	.	.	.	.	.	.	.	.	.	.	.	.	.	.	.	.
0=1150	A5	Vv1g1151	.	.	.	DC7g023433	.	.	.	.	.	.	.	.	.	.	.	.	.
0=1151	A5	Vv1g1152	.	.	.	.	DC9g030407	.	.	.	.	.	.	.	.	.	.	.	.
0=1152	A5	Vv1g1153	Cc11g02240	.	.	DC7g023425	.	.	.	.	.	.	.	.	.	.	.	.	.
0=1153	A5	Vv1g1154	.	.	.	.	.	.	.	.	.	.	.	.	.	.	.	.	.
0=1154	A5	Vv1g1155	.	.	.	.	.	.	.	.	.	.	.	.	.	.	.	.	.
0=1155	A5	Vv1g1156	.	DC1g002514	.	.	.	.	.	.	.	.	.	.	.	.	.	.	.
0=1156	A5	Vv1g1157	.	.	.	.	.	Vv17g0108	.	.	.	.	.	.	.	.	.	.	.
0=1157	A5	Vv1g1158	.	.	.	.	.	.	.	.	.	.	.	.	.	.	.	.	.
0=1158	A5	Vv1g1159	.	.	.	.	.	.	.	.	.	.	.	.	.	.	.	.	.
0=1159	A5	Vv1g1160	.	.	.	.	.	.	.	.	.	.	.	.	.	.	.	.	.
0=1160	A5	Vv1g1161	.	.	.	.	.	.	.	.	.	.	.	.	.	.	.	.	.
0=1161	A5	Vv1g1162	.	.	.	.	.	.	.	.	.	.	.	.	.	.	.	.	.
0=1162	A5	Vv1g1163	.	.	.	.	.	.	.	.	.	.	.	.	.	.	.	.	.
0=1163	A5	Vv1g1164	.	.	.	.	.	.	.	.	.	.	.	.	.	.	.	.	.
0=1164	A5	Vv1g1165	.	.	.	DC7g023375	DC9g030342	.	.	.	.	.	.	.	.	.	.	.	.
0=1165	A5	Vv1g1166	.	.	.	.	.	.	.	.	.	.	.	.	.	.	.	.	.
0=1166	A5	Vv1g1167	.	.	.	.	.	.	.	.	.	.	.	.	.	.	.	.	.
0=1167	A5	Vv1g1168	.	.	.	.	.	.	.	.	.	.	.	.	.	.	.	.	.
0=1168	A5	Vv1g1169	.	.	.	.	.	.	.	.	.	.	.	.	.	.	.	.	.
0=1169	A5	Vv1g1170	Cc11g02600	.	.	DC7g023506	.	.	.	.	.	.	.	.	.	.	.	.	.
0=1170	A5	Vv1g1171	Cc11g02640	.	DC8g026860	.	DC9g030336	.	.	.	.	.	.	.	.	.	.	.	.
0=1171	A5	Vv1g1172	.	.	.	.	.	.	.	.	.	.	.	.	.	.	.	.	.
0=1172	A5	Vv1g1173	.	.	.	.	.	.	.	.	.	.	.	.	.	.	.	.	.
0=1173	A5	Vv1g1174	.	.	DC8g026859	DC7g023508	.	.	.	.	.	.	.	.	.	.	.	.	.
0=1174	A5	Vv1g1175	.	.	.	DC7g023510	.	.	.	.	.	.	.	.	.	.	.	.	.
0=1175	A5	Vv1g1176	.	.	.	.	.	.	.	.	.	.	.	.	.	.	.	.	.
0=1176	A5	Vv1g1177	.	.	.	.	DC9g030330	.	.	.	.	.	.	.	.	.	.	.	.
0=1177	A5	Vv1g1178	.	.	.	.	.	.	.	.	.	.	.	.	.	.	.	.	.
0=1178	A5	Vv1g1179	.	.	.	DC7g023511	DC9g030328	.	.	.	.	.	.	.	.	.	.	.	.
0=1179	A5	Vv1g1180	.	.	.	.	.	.	.	.	.	.	.	.	.	.	.	.	.
0=1180	A5	Vv1g1181	.	.	.	.	.	.	.	.	.	.	.	.	.	.	.	.	.
0=1181	A5	Vv1g1182	.	.	.	.	.	.	.	.	.	.	.	.	.	.	.	.	.
0=1182	A5	Vv1g1183	.	.	.	.	.	.	.	.	.	.	.	.	.	.	.	.	.
0=1183	A5	Vv1g1184	.	.	.	.	.	.	.	.	.	.	.	.	.	.	.	.	.
0=1184	A5	Vv1g1185	.	.	.	.	.	.	.	.	.	.	.	.	.	.	.	.	.
0=1185	A5	Vv1g1186	.	.	.	.	.	.	.	.	.	.	.	.	.	.	.	.	.
0=1186	A5	Vv1g1187	.	.	.	.	DC9g030327	.	.	.	.	.	.	.	.	.	.	.	.
0=1187	A5	Vv1g1188	Cc11g03010	.	DC8g026849	DC7g023514	.	.	.	.	.	.	.	.	.	.	.	.	.
0=1188	A5	Vv1g1189	.	.	.	.	.	.	.	.	.	.	.	.	.	.	.	.	.
0=1189	A5	Vv1g1190	.	.	DC8g026848	DC7g023515	DC9g030283	.	.	.	.	.	.	.	.	.	.	.	.
0=1190	A5	Vv1g1191	.	.	.	.	.	.	.	.	.	.	.	.	.	.	.	.	.
0=1191	A5	Vv1g1192	.	.	.	.	.	.	.	.	.	.	.	.	.	.	.	.	.
0=1192	A5	Vv1g1193	Cc11g17230	DC2g007502	.	.	.	Vv17g0097	Cc04g09880	DC5g016378	DC7g026233	DC6g021635	DC2g007502	.	.	.	.	.	.
0=1193	A5	Vv1g1194	.	.	.	.	.	.	.	.	.	.	.	.	.	.	.	.	.
0=1194	A5	Vv1g1195	Cc11g17240	.	.	DC7g024659	.	.	.	.	.	.	.	.	.	.	.	.	.
0=1195	A5	Vv1g1196	.	.	.	.	.	.	.	.	.	.	.	.	.	.	.	.	.
0=1196	A5	Vv1g1197	Cc11g17260	.	.	DC7g024658	.	.	.	.	.	.	.	.	.	.	.	.	.
0=1197	A5	Vv1g1198	.	DC2g007504	.	.	.	.	.	.	.	.	.	.	.	.	.	.	.
0=1198	A5	Vv1g1199	.	DC2g007505	.	.	.	.	.	.	.	.	.	.	.	.	.	.	.
0=1199	A5	Vv1g1200	Cc11g17280	.	.	DC7g024655	.	Vv17g0088	.	.	.	.	.	Vv14g1122	.	.	.	.	DC4g014494
0=1200	A5	Vv1g1201	Cc11g17290	.	DC8g026798	DC7g024654	.	.	.	.	.	.	.	.	.	.	.	.	.
0=1201	A5	Vv1g1202	.	.	.	.	.	.	.	.	.	.	.	.	.	.	.	.	.
0=1202	A5	Vv1g1203	Cc11g17300	.	.	.	.	.	.	.	.	.	.	.	.	.	.	.	.
0=1203	A5	Vv1g1204	.	.	.	.	.	.	.	.	.	.	.	.	.	.	.	.	.
0=1204	A5	Vv1g1205	Cc11g17310	.	.	DC7g024651	.	.	.	.	.	.	.	Vv14g1119	.	.	.	.	.
0=1205	A5	Vv1g1206	.	.	.	.	.	.	.	.	.	.	.	.	.	.	.	.	.
0=1206	A5	Vv1g1207	.	.	.	DC7g024650	.	.	.	.	.	.	.	.	.	.	.	.	.
0=1207	A5	Vv1g1208	.	.	.	.	.	.	.	.	.	.	.	.	.	.	.	.	.
0=1208	A5	Vv1g1209	Cc11g17320	.	.	DC7g024649	.	.	.	.	.	.	.	.	.	.	.	.	.
0=1209	A5	Vv1g1210	Cc11g17340	.	.	DC7g024647	.	.	.	.	.	.	.	.	.	.	.	.	.
0=1210	A5	Vv1g1211	Cc11g17350	.	.	.	.	.	.	.	.	.	.	Vv14g1110	.	.	.	.	DC4g014492
0=1211	A5	Vv1g1212	.	.	.	.	.	.	.	.	.	.	.	.	.	.	.	.	.
0=1212	A5	Vv1g1213	.	.	.	.	.	.	.	.	.	.	.	.	.	.	.	.	.
0=1213	A5	Vv1g1214	Cc11g17390	DC2g007510	.	DC7g024643	.	Vv17g0072	Cc04g09810	DC5g016365	DC7g026238	DC6g021649	.	.	.	.	.	.	.
0=1214	A5	Vv1g1215	Cc11g17400	.	.	.	.	.	.	.	.	.	.	.	.	.	.	.	.
0=1215	A5	Vv1g1216	.	.	.	.	.	.	.	.	.	.	.	.	.	.	.	.	.
0=1216	A5	Vv1g1217	.	.	.	.	.	.	.	.	.	.	.	.	.	.	.	.	.
0=1217	A5	Vv1g1218	Cc11g17420	.	.	DC7g024641	.	.	.	.	.	.	.	.	.	.	.	.	.
0=1218	A5	Vv1g1219	.	.	.	.	.	.	.	.	.	.	.	.	.	.	.	.	.
0=1219	A5	Vv1g1220	Cc11g17430	.	.	.	.	Vv17g0060	Cc04g09560	.	DC7g026253	.	.	.	.	.	.	.	.
0=1220	A5	Vv1g1221	.	.	.	.	.	.	.	.	.	.	.	.	.	.	.	.	.
0=1221	A5	Vv1g1222	.	.	.	DC7g024640	.	.	.	.	.	.	.	Vv14g1101	Cc07g01100	.	.	.	DC4g014486
0=1222	A5	Vv1g1223	.	.	.	.	.	.	.	.	.	.	.	.	.	.	.	.	.
0=1223	A5	Vv1g1224	Cc11g17480	.	.	.	.	.	.	.	.	.	.	.	.	.	.	.	.
0=1224	A5	Vv1g1225	.	.	.	DC7g024639	.	.	.	.	.	.	.	Vv14g1089	.	.	.	.	.
0=1225	A5	Vv1g1226	.	.	.	.	.	Vv17g0050	Cc04g09470	DC5g016359	.	.	.	.	.	.	.	.	.
0=1226	A5	Vv1g1227	.	.	.	.	.	.	.	.	.	.	.	.	.	.	.	.	.
0=1227	A5	Vv1g1228	.	.	.	.	.	.	.	.	.	.	.	.	.	.	.	.	.
0=1228	A5	Vv1g1229	.	.	.	.	.	.	.	.	.	.	.	.	.	.	.	.	.
0=1229	A5	Vv1g1230	.	.	.	.	.	.	.	.	.	.	.	.	.	.	.	.	.
0=1230	A5	Vv1g1231	.	.	.	.	.	.	.	.	.	.	.	.	.	.	.	.	.
0=1231	A5	Vv1g1232	.	.	.	DC7g024638	.	.	.	.	.	.	.	.	.	.	.	.	.
0=1232	A5	Vv1g1233	.	.	.	.	.	.	.	.	.	.	.	Vv14g1087	.	.	.	.	.
0=1233	A5	Vv1g1234	.	.	.	.	.	.	.	.	.	.	.	.	.	.	.	.	.
0=1234	A5	Vv1g1235	.	.	.	.	.	.	.	.	.	.	.	.	.	.	.	.	.
0=1235	A5	Vv1g1236	.	.	.	.	.	.	.	.	.	.	.	.	.	.	.	.	.
0=1236	A5	Vv1g1237	.	.	.	.	.	.	.	.	.	.	.	Vv14g1084	Cc07g01170	.	.	.	.
0=1237	A5	Vv1g1238	.	.	.	.	.	.	.	.	.	.	.	.	.	.	.	.	.
0=1238	A5	Vv1g1239	.	.	.	.	.	.	.	.	.	.	.	.	.	.	.	.	.
0=1239	A5	Vv1g1240	.	.	.	.	.	.	.	.	.	.	.	.	.	.	.	.	.
0=1240	A5	Vv1g1241	Cc11g17500	.	.	DC7g024622	.	.	.	.	.	.	.	.	.	.	.	.	.
0=1241	A5	Vv1g1242	.	DC2g007514	.	.	.	Vv17g0047	Cc04g09450	DC5g016357	DC7g026257	.	DC2g007514	.	.	.	.	.	.
0=1242	A5	Vv1g1243	.	.	.	.	.	.	.	.	.	.	.	.	.	.	.	.	.
0=1243	A5	Vv1g1244	.	DC2g007515	.	.	.	.	.	.	.	.	.	.	.	.	.	.	.
0=1244	A5	Vv1g1245	.	.	.	.	.	.	.	.	.	.	.	.	.	.	.	.	.
0=1245	A5	Vv1g1246	.	.	.	.	.	.	.	.	.	.	.	.	.	.	.	.	.
0=1246	A5	Vv1g1247	Cc11g17510	.	.	DC7g024616	.	.	.	.	.	.	.	.	.	.	.	.	.
0=1247	A5	Vv1g1248	Cc11g15170	.	.	DC7g024566	.	.	.	.	.	.	.	.	.	.	.	.	.
0=1248	A5	Vv1g1249	Cc11g15150	.	.	.	.	Vv17g0039	Cc04g05950	DC5g016354	.	DC6g021409	.	.	.	.	.	.	.
0=1249	A5	Vv1g1250	.	.	.	.	.	.	.	.	.	.	.	.	.	.	.	.	.
0=1250	A5	Vv1g1251	.	.	.	.	.	Vv17g0038	.	DC5g016353	.	DC6g021408	.	.	.	.	.	.	.
0=1251	A5	Vv1g1252	Cc11g15130	.	.	.	.	.	.	.	.	.	.	.	.	.	.	.	.
0=1252	A5	Vv1g1253	.	.	.	.	.	.	.	.	.	.	.	.	.	.	.	.	.
0=1253	A5	Vv1g1254	.	.	.	.	.	.	.	.	.	.	.	.	.	.	.	.	.
0=1254	A5	Vv1g1255	.	.	.	.	.	.	.	.	.	.	.	Vv14g1069	Cc07g01220	.	.	.	DC4g014474
0=1255	A5	Vv1g1256	.	.	.	.	.	.	.	.	.	.	.	.	.	.	.	.	.
0=1256	A5	Vv1g1257	.	.	.	.	.	Vv17g0033	.	DC5g016351	.	.	.	.	.	.	.	.	.
0=1257	A5	Vv1g1258	Cc11g15120	.	.	.	.	.	.	.	.	.	.	.	.	.	.	.	.
0=1258	A5	Vv1g1259	Cc11g15110	.	.	.	.	.	.	.	.	.	.	Vv14g1066	.	.	.	.	.
0=1259	A5	Vv1g1260	.	.	.	.	.	.	.	.	.	.	.	.	.	.	.	.	.
0=1260	A5	Vv1g1261	.	.	.	.	.	.	.	.	.	.	.	.	.	.	.	.	.
0=1261	A5	Vv1g1262	Cc11g15080	.	.	.	.	.	.	.	.	.	.	.	.	.	.	.	.
0=1262	A5	Vv1g1263	.	.	.	.	.	.	.	.	.	.	.	.	.	.	.	.	.
0=1263	A5	Vv1g1264	Cc11g15070	.	.	.	.	Vv17g0026	.	.	.	DC6g021402	.	.	.	.	.	.	.
0=1264	A5	Vv1g1265	.	.	.	.	.	.	.	.	.	.	.	.	.	.	.	.	.
0=1265	A5	Vv1g1266	Cc11g15050	.	.	.	.	.	.	.	.	.	.	Vv14g1058	Cc07g01290	.	.	.	DC4g014470
0=1266	A5	Vv1g1267	.	.	.	.	.	.	.	.	.	.	.	.	.	.	.	.	.
0=1267	A5	Vv1g1268	Cc11g15040	.	.	.	.	.	.	.	.	.	.	.	.	.	.	.	.
0=1268	A5	Vv1g1269	Cc11g15020	.	.	.	.	.	.	.	.	.	.	.	.	.	.	.	.
0=1269	A5	Vv1g1270	.	.	.	.	.	.	.	.	.	.	.	.	.	.	.	.	.
0=1270	A5	Vv1g1271	.	.	.	.	.	.	.	.	.	.	.	.	.	.	.	.	.
0=1271	A5	Vv1g1272	.	.	.	.	.	.	.	.	.	.	.	.	.	.	.	.	.
0=1272	A5	Vv1g1273	.	.	.	.	.	.	.	.	.	.	.	.	.	.	.	.	.
0=1273	A5	Vv1g1274	Cc11g15000	.	.	.	.	.	.	.	.	.	.	.	.	.	.	.	.
0=1274	A5	Vv1g1275	.	.	.	.	.	.	.	.	.	.	.	.	.	.	.	.	.
0=1275	A5	Vv1g1276	Cc11g14990	.	.	.	.	Vv17g0017	Cc04g05830	.	.	.	.	.	.	.	.	.	.
0=1276	A5	Vv1g1277	Cc11g14980	.	.	.	.	.	.	.	.	.	.	Vv14g1054	Cc07g01320	.	DC6g021818	.	DC4g014467
0=1277	A5	Vv1g1278	Cc11g14970	.	.	.	.	Vv17g0012	Cc04g05800	.	.	.	.	.	.	.	.	.	.
0=1278	A5	Vv1g1279	.	.	.	.	.	.	.	.	.	.	.	.	.	.	.	.	.
0=1279	A5	Vv1g1280	.	.	.	.	.	Vv17g0011	Cc04g05790	DC5g016337	.	DC6g021394	.	.	.	.	.	.	.
0=1280	A5	Vv1g1281	Cc11g14960	.	.	.	.	.	.	.	.	.	.	.	.	.	.	.	.
0=1281	A5	Vv1g1282	Cc11g14950	.	.	.	.	.	.	.	.	.	.	.	.	.	.	.	.
0=1282	A5	Vv1g1283	Cc11g14940	.	.	.	.	.	.	.	.	.	.	.	.	.	.	.	.
0=1283	A5	Vv1g1284	.	.	.	.	.	.	.	.	.	.	.	.	.	.	.	.	.
0=1284	A5	Vv1g1285	.	.	.	.	.	.	.	.	.	.	.	.	.	.	.	.	.
0=1285	A5	Vv1g1286	.	.	.	.	.	.	.	.	.	.	.	.	.	.	.	.	.
0=1286	A5	Vv1g1287	.	.	.	.	.	.	.	.	.	.	.	.	.	.	.	.	.
0=1287	A5	Vv1g1288	.	.	.	.	.	.	.	.	.	.	.	.	.	.	.	.	.
0=1288	A5	Vv1g1289	Cc11g14920	.	.	.	.	.	.	.	.	.	.	.	.	.	.	.	.
0=1289	A5	Vv1g1290	.	.	.	.	.	.	.	.	.	.	.	.	.	.	.	.	.
0=1290	A5	Vv1g1291	Cc11g14910	.	.	.	.	.	.	.	.	.	.	.	.	.	.	.	.
0=1291	A5	Vv1g1292	.	.	.	.	.	.	.	.	.	.	.	.	.	.	.	.	.
0=1292	A5	Vv1g1293	Cc11g14900	.	.	.	.	Vv14g1041	.	.	.	.	DC4g014461	.	.	.	.	.	.
0=1293	A5	Vv1g1294	.	.	.	.	.	Vv14g1040	.	.	.	.	DC4g014459	.	.	.	.	.	.
0=1294	A5	Vv1g1295	.	.	.	.	.	.	.	.	.	.	.	.	.	.	.	.	.
0=1295	A5	Vv1g1296	.	.	.	.	.	.	.	.	.	.	.	.	.	.	.	.	.
0=1296	A5	Vv1g1297	.	.	.	.	.	.	.	.	.	.	.	.	.	.	.	.	.
0=1297	A5	Vv1g1298	.	.	.	.	.	Vv14g1024	.	.	.	.	.	.	.	.	.	.	.
0=1298	A5	Vv1g1299	Cc11g14860	.	.	.	.	.	.	.	.	.	.	.	.	.	.	.	.
0=1299	A5	Vv1g1300	.	.	.	.	.	.	.	.	.	.	.	.	.	.	.	.	.
0=1300	A5	Vv1g1301	.	.	.	.	.	.	.	.	.	.	.	.	.	.	.	.	.
0=1301	A5	Vv1g1302	.	.	.	.	.	.	.	.	.	.	.	.	.	.	.	.	.
0=1302	A5	Vv1g1303	Cc11g14850	.	.	.	.	.	.	.	.	.	.	.	.	.	.	.	.
0=1303	A5	Vv1g1304	.	.	.	.	.	.	.	.	.	.	.	.	.	.	.	.	.
0=1304	A5	Vv1g1305	.	.	.	.	.	.	.	.	.	.	.	.	.	.	.	.	.
0=1305	A5	Vv1g1306	.	.	.	.	.	.	.	.	.	.	.	.	.	.	.	.	.
0=1306	A5	Vv1g1307	.	.	.	.	.	.	.	.	.	.	.	.	.	.	.	.	.
0=1307	A5	Vv1g1308	.	.	.	.	.	.	.	.	.	.	.	.	.	.	.	.	.
0=1308	A5	Vv1g1309	.	.	.	.	.	.	.	.	.	.	.	.	.	.	.	.	.
0=1309	A5	Vv1g1310	.	.	.	.	.	.	.	.	.	.	.	.	.	.	.	.	.
0=1310	A5	Vv1g1311	.	.	.	.	.	Vv14g1017	.	.	.	.	.	.	.	.	.	.	.
0=1311	A5	Vv1g1312	.	.	.	.	.	.	.	.	.	.	.	.	.	.	.	.	.
0=1312	A5	Vv1g1313	.	.	.	.	.	.	.	.	.	.	.	.	.	.	.	.	.
0=1313	A5	Vv1g1314	.	.	.	.	.	.	.	.	.	.	.	.	.	.	.	.	.
0=1314	A5	Vv1g1315	.	.	.	.	.	.	.	.	.	.	.	.	.	.	.	.	.
0=1315	A5	Vv1g1316	.	.	.	.	.	.	.	.	.	.	.	.	.	.	.	.	.
0=1316	A5	Vv1g1317	.	.	.	.	.	.	.	.	.	.	.	.	.	.	.	.	.
0=1317	A5	Vv1g1318	.	.	.	.	.	.	.	.	.	.	.	.	.	.	.	.	.
0=1318	A5	Vv1g1319	.	.	.	.	.	.	.	.	.	.	.	.	.	.	.	.	.
0=1319	A5	Vv1g1320	.	.	.	.	.	.	.	.	.	.	.	.	.	.	.	.	.
0=1320	A5	Vv1g1321	.	.	.	.	.	.	.	.	.	.	.	.	.	.	.	.	.
0=1321	A5	Vv1g1322	.	.	.	.	.	.	.	.	.	.	.	.	.	.	.	.	.
0=1322	A5	Vv1g1323	.	.	.	.	.	.	.	.	.	.	.	.	.	.	.	.	.
0=1323	A5	Vv1g1324	Cc11g14840	.	.	.	.	.	.	.	.	.	.	.	.	.	.	.	.
0=1324	A5	Vv1g1325	.	.	.	.	.	.	.	.	.	.	.	.	.	.	.	.	.
0=1325	A5	Vv1g1326	Cc11g14830	.	.	.	.	.	.	.	.	.	.	.	.	.	.	.	.
0=1326	A5	Vv1g1327	Cc11g14820	.	.	.	.	.	.	.	.	.	.	.	.	.	.	.	.
1=0	A1	Vv2g0001	.	.	.	.	.	.	.	.	.	.	.	.	.	.	.	.	.
1=1	A1	Vv2g0002	.	.	DC2g008369	.	.	.	.	.	.	.	.	.	.	.	.	.	.
1=2	A1	Vv2g0003	Cc08g14950	DC2g006935	.	.	DC1g004621	.	.	.	.	.	.	.	.	.	.	.	.
1=3	A1	Vv2g0004	.	.	.	.	.	.	.	.	.	.	.	.	.	.	.	.	.
1=4	A1	Vv2g0005	.	.	DC2g008614	DC7g025199	.	Vv15rg0193	.	.	.	.	.	.	.	.	.	.	.
1=5	A1	Vv2g0006	Cc08g14970	.	DC2g008368	.	.	.	.	.	.	.	.	.	.	.	.	.	.
1=6	A1	Vv2g0007	Cc08g14980	.	.	.	.	.	.	.	.	.	.	.	.	.	.	.	.
1=7	A1	Vv2g0008	Cc08g15000	.	DC2g008367	.	.	.	.	.	.	.	.	.	.	.	.	.	.
1=8	A1	Vv2g0009	Cc08g15010	.	.	.	.	.	.	.	.	.	.	.	.	.	.	.	.
1=9	A1	Vv2g0010	Cc08g15020	.	DC2g008365	.	.	.	.	.	.	.	.	.	.	.	.	.	.
1=10	A1	Vv2g0011	Cc08g15030	.	.	.	DC1g004620	.	.	.	.	.	.	.	.	.	.	.	.
1=11	A1	Vv2g0012	.	.	DC2g008364	.	.	.	.	.	.	.	.	.	.	.	.	.	.
1=12	A1	Vv2g0013	.	.	.	.	.	.	.	.	.	.	.	.	.	.	.	.	.
1=13	A1	Vv2g0014	.	.	.	.	.	.	.	.	.	.	.	.	.	.	.	.	.
1=14	A1	Vv2g0015	Cc08g15050	.	DC2g008362	.	.	.	.	.	.	.	.	.	.	.	.	.	.
1=15	A1	Vv2g0016	.	.	.	.	.	.	.	.	.	.	.	.	.	.	.	.	.
1=16	A1	Vv2g0017	Cc08g15060	.	.	.	.	.	.	.	.	.	.	.	.	.	.	.	.
1=17	A1	Vv2g0018	Cc08g15070	.	DC2g008361	.	.	.	.	.	.	.	.	Vv8g1047	.	.	.	DC3g012135	.
1=18	A1	Vv2g0019	Cc08g15090	.	DC2g008360	.	.	.	.	.	.	.	.	Vv8g1008	Cc06g02300	DC3g009177	.	DC3g011728	DC5g017602
1=19	A1	Vv2g0020	.	.	.	.	.	.	.	.	.	.	.	.	.	.	.	.	.
1=20	A1	Vv2g0021	.	.	.	.	.	.	.	.	.	.	.	.	.	.	.	.	.
1=21	A1	Vv2g0022	.	.	.	.	.	.	.	.	.	.	.	.	.	.	.	.	.
1=22	A1	Vv2g0023	.	.	.	.	.	.	.	.	.	.	.	.	.	.	.	.	.
1=23	A1	Vv2g0024	Cc08g15150	DC2g006942	DC2g008626	.	.	.	.	.	.	.	.	.	.	.	.	.	.
1=24	A1	Vv2g0025	.	.	.	.	.	.	.	.	.	.	.	.	.	.	.	.	.
1=25	A1	Vv2g0026	.	.	.	.	.	.	.	.	.	.	.	.	.	.	.	.	.
1=26	A1	Vv2g0027	.	.	.	.	.	.	.	.	.	.	.	.	.	.	.	.	.
1=27	A1	Vv2g0028	Cc08g15170	.	.	.	.	.	.	.	.	.	.	.	.	.	.	.	.
1=28	A1	Vv2g0029	.	.	.	.	.	.	.	.	.	.	.	.	.	.	.	.	.
1=29	A1	Vv2g0030	.	.	.	.	.	.	.	.	.	.	.	.	.	.	.	.	.
1=30	A1	Vv2g0031	.	.	.	.	.	.	.	.	.	.	.	.	.	.	.	.	.
1=31	A1	Vv2g0032	.	.	.	.	.	.	.	.	.	.	.	.	.	.	.	.	.
1=32	A1	Vv2g0033	Cc08g15190	.	DC2g008356	.	DC1g004613	.	.	.	.	.	.	.	.	.	.	.	.
1=33	A1	Vv2g0034	Cc08g15200	.	.	.	.	.	.	.	.	.	.	.	.	.	.	.	.
1=34	A1	Vv2g0035	Cc08g15210	.	.	.	.	Vv15rg0199	.	.	.	.	.	.	.	.	.	.	.
1=35	A1	Vv2g0036	.	.	.	.	.	.	.	.	.	.	.	.	.	.	.	.	.
1=36	A1	Vv2g0037	Cc08g15220	.	DC2g008637	.	DC1g004612	Vv15rg0200	.	.	.	.	.	.	.	.	.	.	.
1=37	A1	Vv2g0038	Cc08g15230	.	.	.	.	.	.	.	.	.	.	.	.	.	.	.	.
1=38	A1	Vv2g0039	Cc08g15240	.	DC2g008355	.	.	.	.	.	.	.	.	.	.	.	.	.	.
1=39	A1	Vv2g0040	Cc08g15250	.	.	.	DC1g004611	.	.	.	.	.	.	.	.	.	.	.	.
1=40	A1	Vv2g0041	Cc08g15260	.	.	.	.	.	.	.	.	.	.	.	.	.	.	.	.
1=41	A1	Vv2g0042	.	.	.	.	.	.	.	.	.	.	.	.	.	.	.	.	.
1=42	A1	Vv2g0043	Cc08g15270	DC2g006949	.	.	DC1g004610	Vv15rg0207	.	.	.	.	.	Vv8g0980	Cc06g02490	.	DC8g028753	.	.
1=43	A1	Vv2g0044	Cc08g15280	.	.	.	.	.	.	.	.	.	.	.	.	.	.	.	.
1=44	A1	Vv2g0045	Cc08g15300	.	DC2g008351	.	.	.	.	.	.	.	.	.	.	.	.	.	.
1=45	A1	Vv2g0046	.	.	.	.	.	.	.	.	.	.	.	.	.	.	.	.	.
1=46	A1	Vv2g0047	.	.	.	.	.	.	.	.	.	.	.	.	.	.	.	.	.
1=47	A1	Vv2g0048	Cc08g15310	.	.	DC7g025216	DC1g004609	Vv15rg0210	.	.	.	.	.	.	.	.	.	.	.
1=48	A1	Vv2g0049	.	.	DC2g008350	.	.	.	.	.	.	.	.	.	.	.	.	.	.
1=49	A1	Vv2g0050	Cc08g15330	.	.	.	.	.	.	.	.	.	.	.	.	.	.	.	.
1=50	A1	Vv2g0051	Cc08g15340	.	.	.	.	.	.	.	.	.	.	.	.	.	.	.	.
1=51	A1	Vv2g0052	.	.	.	.	.	.	.	.	.	.	.	.	.	.	.	.	.
1=52	A1	Vv2g0053	Cc08g15360	.	DC2g008349	.	.	Vv15rg0231	.	.	.	.	.	.	.	.	.	.	.
1=53	A1	Vv2g0054	Cc08g15410	.	.	.	.	.	.	.	.	.	.	.	.	.	.	.	.
1=54	A1	Vv2g0055	.	.	DC2g008344	.	DC1g004607	.	.	.	.	.	.	.	.	.	.	.	.
1=55	A1	Vv2g0056	Cc08g15420	.	DC2g008295	.	DC1g004557	.	.	.	.	.	.	.	.	.	.	.	.
1=56	A1	Vv2g0057	.	.	.	.	.	.	.	.	.	.	.	.	.	.	.	.	.
1=57	A1	Vv2g0058	.	.	.	.	.	.	.	.	.	.	.	.	.	.	.	.	.
1=58	A1	Vv2g0059	.	.	.	.	.	.	.	.	.	.	.	.	.	.	.	.	.
1=59	A1	Vv2g0060	.	.	.	.	.	.	.	.	.	.	.	.	.	.	.	.	.
1=60	A1	Vv2g0061	Cc08g15430	.	.	.	.	.	.	.	.	.	.	.	.	.	.	.	.
1=61	A1	Vv2g0062	.	.	.	.	.	.	.	.	.	.	.	.	.	.	.	.	.
1=62	A1	Vv2g0063	Cc08g15440	.	DC2g008522	DC7g025228	.	Vv15rg0246	.	.	.	.	.	.	.	.	.	.	.
1=63	A1	Vv2g0064	.	.	.	.	.	.	.	.	.	.	.	.	.	.	.	.	.
1=64	A1	Vv2g0065	Cc08g15460	DC2g006850	DC2g008524	.	.	.	.	.	.	.	.	.	.	.	.	.	.
1=65	A1	Vv2g0066	.	.	.	.	.	.	.	.	.	.	.	.	.	.	.	.	.
1=66	A1	Vv2g0067	.	.	.	.	.	.	.	.	.	.	.	.	.	.	.	.	.
1=67	A1	Vv2g0068	Cc08g15510	DC8g027749	DC2g008525	.	.	.	.	.	.	.	.	Vv8g0941	Cc06g02820	.	.	.	DC5g017876
1=68	A1	Vv2g0069	Cc08g15520	DC2g006852	DC2g008526	.	.	.	.	.	.	.	.	.	.	.	.	.	.
1=69	A1	Vv2g0070	Cc08g15530	.	DC2g008527	.	.	.	.	.	.	.	.	.	.	.	.	.	.
1=70	A1	Vv2g0071	.	DC2g006854	.	.	.	.	.	.	.	.	.	.	.	.	.	.	.
1=71	A1	Vv2g0072	Cc08g15540	DC8g027748	.	.	.	.	.	.	.	.	.	.	.	.	.	.	.
1=72	A1	Vv2g0073	.	.	.	.	.	.	.	.	.	.	.	.	.	.	.	.	.
1=73	A1	Vv2g0074	.	DC8g027747	.	.	.	.	.	.	.	.	.	.	.	.	.	.	.
1=74	A1	Vv2g0075	Cc08g15550	DC8g027746	DC2g008528	.	.	.	.	.	.	.	.	Vv8g0933	.	.	.	.	.
1=75	A1	Vv2g0076	.	.	.	.	.	.	.	.	.	.	.	Vv8g0932	.	.	.	.	.
1=76	A1	Vv2g0077	Cc08g15560	DC8g027745	.	.	.	.	.	.	.	.	.	Vv8g0930	.	.	.	.	.
1=77	A1	Vv2g0078	.	.	.	.	.	.	.	.	.	.	.	.	.	.	.	.	.
1=78	A1	Vv2g0079	.	.	.	.	DC2g005014	.	.	.	.	.	.	.	.	.	.	.	.
1=79	A1	Vv2g0080	.	.	.	.	.	Vv15rg0268	.	.	.	.	.	.	.	.	.	.	.
1=80	A1	Vv2g0081	Cc08g15570	DC8g027744	DC2g008644	.	.	Vv15rg0269	.	.	.	.	.	.	.	.	.	.	.
1=81	A1	Vv2g0082	.	.	.	DC7g025235	.	.	.	.	.	.	.	.	.	.	.	.	.
1=82	A1	Vv2g0083	Cc08g15580	DC8g027743	.	.	.	.	.	.	.	.	.	.	.	.	.	.	.
1=83	A1	Vv2g0084	.	.	.	.	.	.	.	.	.	.	.	.	.	.	.	.	.
1=84	A1	Vv2g0085	Cc08g15590	DC8g027742	DC2g008529	DC7g025236	.	Vv15rg0271	.	.	.	.	.	.	.	.	.	.	.
1=85	A1	Vv2g0086	.	.	.	.	.	.	.	.	.	.	.	.	.	.	.	.	.
1=86	A1	Vv2g0087	Cc08g15600	DC8g027741	.	.	.	.	.	.	.	.	.	.	.	.	.	.	.
1=87	A1	Vv2g0088	.	.	.	.	.	.	.	.	.	.	.	.	.	.	.	.	.
1=88	A1	Vv2g0089	.	.	.	.	.	.	.	.	.	.	.	.	.	.	.	.	.
1=89	A1	Vv2g0090	.	.	.	.	.	.	.	.	.	.	.	.	.	.	.	.	.
1=90	A1	Vv2g0091	.	.	.	.	.	.	.	.	.	.	.	.	.	.	.	.	.
1=91	A1	Vv2g0092	.	.	.	.	.	.	.	.	.	.	.	.	.	.	.	.	.
1=92	A1	Vv2g0093	.	.	.	.	.	.	.	.	.	.	.	.	.	.	.	.	.
1=93	A1	Vv2g0094	.	.	.	.	.	.	.	.	.	.	.	.	.	.	.	.	.
1=94	A1	Vv2g0095	.	.	.	.	.	.	.	.	.	.	.	.	.	.	.	.	.
1=95	A1	Vv2g0096	.	.	.	.	.	.	.	.	.	.	.	.	.	.	.	.	.
1=96	A1	Vv2g0097	.	.	.	.	.	.	.	.	.	.	.	.	.	.	.	.	.
1=97	A1	Vv2g0098	.	.	.	.	.	.	.	.	.	.	.	.	.	.	.	.	.
1=98	A1	Vv2g0099	.	.	.	.	.	.	.	.	.	.	.	.	.	.	.	.	.
1=99	A1	Vv2g0100	.	.	.	.	.	.	.	.	.	.	.	.	.	.	.	.	.
1=100	A1	Vv2g0101	.	.	.	.	.	.	.	.	.	.	.	.	.	.	.	.	.
1=101	A1	Vv2g0102	.	.	.	.	.	.	.	.	.	.	.	.	.	.	.	.	.
1=102	A1	Vv2g0103	.	.	.	.	.	.	.	.	.	.	.	.	.	.	.	.	.
1=103	A1	Vv2g0104	Cc08g15630	DC8g027740	.	.	.	.	.	.	.	.	.	.	.	.	.	.	.
1=104	A1	Vv2g0105	Cc08g15640	.	.	.	.	.	.	.	.	.	.	.	.	.	.	.	.
1=105	A1	Vv2g0106	.	.	.	.	.	.	.	.	.	.	.	.	.	.	.	.	.
1=106	A1	Vv2g0107	Cc08g15660	DC8g027734	.	.	.	Vv15rg0277	.	.	.	.	.	.	.	.	.	.	.
1=107	A1	Vv2g0108	.	.	.	.	.	.	.	.	.	.	.	.	.	.	.	.	.
1=108	A1	Vv2g0109	Cc08g15680	DC8g027725	DC2g008537	.	DC2g005022	Vv15rg0280	.	.	.	.	.	.	.	.	.	.	.
1=109	A1	Vv2g0110	Cc08g15690	DC8g027724	DC2g008538	DC7g025238	DC2g005023	.	.	.	.	.	.	.	.	.	.	.	.
1=110	A1	Vv2g0111	.	.	.	.	.	.	.	.	.	.	.	.	.	.	.	.	.
1=111	A1	Vv2g0112	.	.	.	.	.	.	.	.	.	.	.	.	.	.	.	.	.
1=112	A1	Vv2g0113	Cc08g15720	.	.	.	.	Vv15rg0285	.	.	.	.	.	.	.	.	.	.	.
1=113	A1	Vv2g0114	Cc08g15730	.	DC2g008539	.	.	.	.	.	.	.	.	.	.	.	.	.	.
1=114	A1	Vv2g0115	Cc08g15740	DC2g006863	DC2g008540	.	.	.	.	.	.	.	.	.	.	.	.	.	.
1=115	A1	Vv2g0116	.	.	.	.	.	.	.	.	.	.	.	.	.	.	.	.	.
1=116	A1	Vv2g0117	Cc08g15760	DC8g027721	.	.	.	.	.	.	.	.	.	.	.	.	.	.	.
1=117	A1	Vv2g0118	.	.	.	.	.	.	.	.	.	.	.	.	.	.	.	.	.
1=118	A1	Vv2g0119	.	.	.	.	.	.	.	.	.	.	.	.	.	.	.	.	.
1=119	A1	Vv2g0120	Cc08g15780	.	.	.	DC2g005027	.	.	.	.	.	.	.	.	.	.	.	.
1=120	A1	Vv2g0121	Cc08g15790	DC8g027720	DC2g008652	.	DC2g005029	.	.	.	.	.	.	.	.	.	.	.	.
1=121	A1	Vv2g0122	Cc08g15800	DC8g027718	DC2g008653	DC7g025241	.	Vv15rg0292	.	.	.	.	.	.	.	.	.	.	.
1=122	A1	Vv2g0123	Cc08g15810	.	.	.	.	Vv15rg0294	.	.	.	.	.	.	.	.	.	.	.
1=123	A1	Vv2g0124	.	.	.	.	.	.	.	.	.	.	.	.	.	.	.	.	.
1=124	A1	Vv2g0125	Cc08g15820	DC8g027717	.	.	.	.	.	.	.	.	.	.	.	.	.	.	.
1=125	A1	Vv2g0126	Cc08g15840	DC8g027716	DC2g008542	.	DC2g005031	.	.	.	.	.	.	.	.	.	.	.	.
1=126	A1	Vv2g0127	Cc08g15850	DC8g027715	.	.	.	.	.	.	.	.	.	.	.	.	.	.	.
1=127	A1	Vv2g0128	.	.	.	.	.	.	.	.	.	.	.	.	.	.	.	.	.
1=128	A1	Vv2g0129	Cc08g15880	DC8g027714	.	.	.	.	.	.	.	.	.	.	.	.	.	.	.
1=129	A1	Vv2g0130	.	.	.	.	.	.	.	.	.	.	.	.	.	.	.	.	.
1=130	A1	Vv2g0131	Cc08g15900	.	.	.	DC2g005033	.	.	.	.	.	.	.	.	.	.	.	.
1=131	A1	Vv2g0132	Cc08g15910	DC8g027713	DC2g008655	.	DC2g005034	Vv15rg0302	.	.	.	.	.	.	.	.	.	.	.
1=132	A1	Vv2g0133	Cc08g15920	DC8g027712	.	.	.	.	.	.	.	.	.	.	.	.	.	.	.
1=133	A1	Vv2g0134	Cc08g15930	.	.	.	DC2g005035	.	.	.	.	.	.	.	.	.	.	.	.
1=134	A1	Vv2g0135	.	DC8g027711	.	.	.	.	.	.	.	.	.	.	.	.	.	.	.
1=135	A1	Vv2g0136	.	.	.	.	.	.	.	.	.	.	.	.	.	.	.	.	.
1=136	A1	Vv2g0137	Cc08g15950	.	.	.	DC2g005038	.	.	.	.	.	.	.	.	.	.	.	.
1=137	A1	Vv2g0138	Cc08g15960	DC8g027708	DC2g008659	DC7g025247	.	Vv15rg0310	.	.	.	.	.	.	.	.	.	.	.
1=138	A1	Vv2g0139	Cc08g15970	.	.	.	.	.	.	.	.	.	.	.	.	.	.	.	.
1=139	A1	Vv2g0140	Cc08g15980	DC8g027706	.	.	DC2g005039	.	.	.	.	.	.	.	.	.	.	.	.
1=140	A1	Vv2g0141	Cc08g15990	.	.	.	DC2g005041	.	.	.	.	.	.	.	.	.	.	.	.
1=141	A1	Vv2g0142	.	.	.	.	.	.	.	.	.	.	.	.	.	.	.	.	.
1=142	A1	Vv2g0143	Cc08g16000	DC8g027705	.	.	DC2g005042	.	.	.	.	.	.	.	.	.	.	.	.
1=143	A1	Vv2g0144	Cc08g16010	.	.	.	.	.	.	.	.	.	.	.	.	.	.	.	.
1=144	A1	Vv2g0145	Cc08g16020	.	.	.	.	.	.	.	.	.	.	.	.	.	.	.	.
1=145	A1	Vv2g0146	Cc08g16030	DC8g027703	DC2g008663	.	DC2g005043	.	.	.	.	.	.	.	.	.	.	.	.
1=146	A1	Vv2g0147	Cc08g16040	DC8g027702	.	.	DC2g005044	.	.	.	.	.	.	.	.	.	.	.	.
1=147	A1	Vv2g0148	Cc08g16060	DC8g027701	.	.	.	.	.	.	.	.	.	.	.	.	.	.	.
1=148	A1	Vv2g0149	Cc08g16070	DC8g027700	.	.	.	.	.	.	.	.	.	.	.	.	.	.	.
1=149	A1	Vv2g0150	.	.	.	.	.	.	.	.	.	.	.	.	.	.	.	.	.
1=150	A1	Vv2g0151	.	.	.	.	.	.	.	.	.	.	.	.	.	.	.	.	.
1=151	A1	Vv2g0152	Cc08g16100	.	.	.	.	.	.	.	.	.	.	.	.	.	.	.	.
1=152	A1	Vv2g0153	Cc08g16110	DC2g006489	.	.	.	.	.	.	.	.	.	.	.	.	.	.	.
1=153	A1	Vv2g0154	Cc08g16120	.	.	.	.	.	.	.	.	.	.	.	.	.	.	.	.
1=154	A1	Vv2g0155	.	DC8g027667	.	.	.	.	.	.	.	.	.	.	.	.	.	.	.
1=155	A1	Vv2g0156	Cc08g16130	.	.	.	.	.	.	.	.	.	.	.	.	.	.	.	.
1=156	A1	Vv2g0157	.	.	.	.	.	.	.	.	.	.	.	.	.	.	.	.	.
1=157	A1	Vv2g0158	.	.	.	.	.	.	.	.	.	.	.	.	.	.	.	.	.
1=158	A1	Vv2g0159	Cc08g16150	.	.	.	.	.	.	.	.	.	.	.	.	.	.	.	.
1=159	A1	Vv2g0160	.	.	.	DC7g025252	.	.	.	.	.	.	.	.	.	.	.	.	.
1=160	A1	Vv2g0161	.	.	.	.	.	.	.	.	.	.	.	.	.	.	.	.	.
1=161	A1	Vv2g0162	Cc08g16160	.	.	.	.	.	.	.	.	.	.	.	.	.	.	.	.
1=162	A1	Vv2g0164	.	.	.	.	.	.	.	.	.	.	.	.	.	.	.	.	.
1=163	A1	Vv2g0165	Cc08g16170	.	.	.	.	.	.	.	.	.	.	.	.	.	.	.	.
1=164	A1	Vv2g0166	Cc08g16180	.	.	.	.	.	.	.	.	.	.	.	.	.	.	.	.
1=165	A1	Vv2g0168	.	.	.	.	.	.	.	.	.	.	.	.	.	.	.	.	.
1=166	A1	Vv2g0169	Cc08g16210	.	.	.	.	.	.	.	.	.	.	.	.	.	.	.	.
1=167	A1	Vv2g0170	Cc08g16220	DC2g006525	.	.	.	.	.	.	.	.	.	.	.	.	.	.	.
1=168	A1	Vv2g0171	.	.	.	.	.	.	.	.	.	.	.	.	.	.	.	.	.
1=169	A1	Vv2g0172	Cc08g16230	.	.	.	.	.	.	.	.	.	.	.	.	.	.	.	.
1=170	A1	Vv2g0174	Cc08g16250	.	.	.	.	.	.	.	.	.	.	.	.	.	.	.	.
1=171	A1	Vv2g0175	Cc08g16260	DC2g006524	.	.	.	.	.	.	.	.	.	.	.	.	.	.	.
1=172	A1	Vv2g0176	Cc08g16280	DC2g006523	.	.	.	.	.	.	.	.	.	.	.	.	.	.	.
1=173	A1	Vv2g0177	Cc08g16290	.	.	.	.	.	.	.	.	.	.	.	.	.	.	.	.
1=174	A1	Vv2g0178	.	.	.	.	.	.	.	.	.	.	.	.	.	.	.	.	.
1=175	A1	Vv2g0179	Cc08g16310	DC2g006521	.	.	.	.	.	.	.	.	.	.	.	.	.	.	.
1=176	A1	Vv2g0180	.	.	.	.	.	.	.	.	.	.	.	.	.	.	.	.	.
1=177	A1	Vv2g0181	Cc08g16320	DC2g006519	.	.	.	.	.	.	.	.	.	.	.	.	.	.	.
1=178	A1	Vv2g0182	.	.	.	.	.	.	.	.	.	.	.	.	.	.	.	.	.
1=179	A1	Vv2g0184	.	.	.	.	.	.	.	.	.	.	.	.	.	.	.	.	.
1=180	A1	Vv2g0185	.	.	.	.	.	.	.	.	.	.	.	.	.	.	.	.	.
1=181	A1	Vv2g0186	.	.	.	.	.	.	.	.	.	.	.	.	.	.	.	.	.
1=182	A1	Vv2g0187	.	.	.	.	.	.	.	.	.	.	.	.	.	.	.	.	.
1=183	A1	Vv2g0188	.	.	.	.	.	.	.	.	.	.	.	.	.	.	.	.	.
1=184	A1	Vv2g0189	.	.	.	.	.	.	.	.	.	.	.	.	.	.	.	.	.
1=185	A1	Vv2g0190	.	.	.	.	.	.	.	.	.	.	.	.	.	.	.	.	.
1=186	A1	Vv2g0191	.	.	.	.	.	.	.	.	.	.	.	.	.	.	.	.	.
1=187	A1	Vv2g0192	.	.	.	.	.	.	.	.	.	.	.	.	.	.	.	.	.
1=188	A1	Vv2g0193	.	.	.	.	.	.	.	.	.	.	.	.	.	.	.	.	.
1=189	A1	Vv2g0194	.	.	.	.	.	.	.	.	.	.	.	.	.	.	.	.	.
1=190	A1	Vv2g0195	.	.	.	.	.	.	.	.	.	.	.	.	.	.	.	.	.
1=191	A1	Vv2g0196	.	.	.	.	.	.	.	.	.	.	.	.	.	.	.	.	.
1=192	A1	Vv2g0197	.	.	.	.	.	.	.	.	.	.	.	.	.	.	.	.	.
1=193	A1	Vv2g0198	Cc08g16350	.	.	.	.	.	.	.	.	.	.	.	.	.	.	.	.
1=194	A1	Vv2g0199	.	.	.	.	.	.	.	.	.	.	.	.	.	.	.	.	.
1=195	A1	Vv2g0200	.	.	.	.	.	.	.	.	.	.	.	.	.	.	.	.	.
1=196	A1	Vv2g0201	.	.	.	.	.	.	.	.	.	.	.	.	.	.	.	.	.
1=197	A1	Vv2g0202	.	.	.	.	.	.	.	.	.	.	.	.	.	.	.	.	.
1=198	A1	Vv2g0203	.	.	.	.	.	.	.	.	.	.	.	.	.	.	.	.	.
1=199	A1	Vv2g0204	.	.	.	.	.	.	.	.	.	.	.	.	.	.	.	.	.
1=200	A1	Vv2g0205	.	.	.	.	.	.	.	.	.	.	.	.	.	.	.	.	.
1=201	A1	Vv2g0206	.	.	.	.	.	.	.	.	.	.	.	.	.	.	.	.	.
1=202	A1	Vv2g0207	Cc08g16360	DC2g006514	.	.	.	.	.	.	.	.	.	.	.	.	.	.	.
1=203	A1	Vv2g0208	Cc08g16370	DC2g006513	.	.	.	.	.	.	.	.	.	.	.	.	.	.	.
1=204	A1	Vv2g0209	.	.	.	.	.	.	.	.	.	.	.	.	.	.	.	.	.
1=205	A1	Vv2g0210	Cc08g16390	DC2g006511	.	.	.	.	.	.	.	.	.	.	.	.	.	.	.
1=206	A1	Vv2g0211	.	.	.	.	.	.	.	.	.	.	.	.	.	.	.	.	.
1=207	A1	Vv2g0212	.	.	.	.	.	.	.	.	.	.	.	.	.	.	.	.	.
1=208	A1	Vv2g0213	Cc08g16400	.	.	.	.	.	.	.	.	.	.	Vv16g0627	.	.	DC6g020327	.	.
1=209	A1	Vv2g0214	Cc08g16410	DC2g006508	.	.	.	.	.	.	.	.	.	.	.	.	.	.	.
1=210	A1	Vv2g0216	Cc08g16440	.	.	.	.	.	.	.	.	.	.	.	.	.	.	.	.
1=211	A1	Vv2g0217	Cc08g16450	.	.	.	.	.	.	.	.	.	.	Vv16g0613	.	.	.	.	.
1=212	A1	Vv2g0218	Cc08g16460	DC2g006503	.	.	.	.	.	.	.	.	.	.	.	.	.	.	.
1=213	A1	Vv2g0219	.	.	.	.	.	.	.	.	.	.	.	.	.	.	.	.	.
1=214	A1	Vv2g0220	Cc08g16470	.	.	.	.	.	.	.	.	.	.	.	.	.	.	.	.
1=215	A1	Vv2g0221	.	.	.	.	.	.	.	.	.	.	.	.	.	.	.	.	.
1=216	A1	Vv2g0222	Cc08g16500	.	.	.	.	.	.	.	.	.	.	.	.	.	.	.	.
1=217	A1	Vv2g0223	Cc08g16510	DC2g006501	.	.	.	.	.	.	.	.	.	.	.	.	.	.	.
1=218	A1	Vv2g0224	Cc08g16520	DC2g006499	.	.	.	.	.	.	.	.	.	.	.	.	.	.	.
1=219	A1	Vv2g0225	.	.	.	.	.	.	.	.	.	.	.	.	.	.	.	.	.
1=220	A1	Vv2g0226	.	.	.	.	.	.	.	.	.	.	.	.	.	.	.	.	.
1=221	A1	Vv2g0227	Cc08g16550	DC2g006498	.	.	.	.	.	.	.	.	.	.	.	.	.	.	.
1=222	A1	Vv2g0228	.	.	.	.	.	.	.	.	.	.	.	.	.	.	.	.	.
1=223	A1	Vv2g0231	Cc08g16580	DC2g006495	.	.	.	.	.	.	.	.	.	.	.	.	.	.	.
1=224	A1	Vv2g0232	.	.	.	.	.	.	.	.	.	.	.	.	.	.	.	.	.
1=225	A1	Vv2g0233	.	DC2g006528	.	.	.	.	.	.	.	.	.	.	.	.	.	.	.
1=226	A1	Vv2g0235	.	.	.	.	.	.	.	.	.	.	.	.	.	.	.	.	.
1=227	A1	Vv2g0236	Cc08g16590	.	.	.	.	.	.	.	.	.	.	.	.	.	.	.	.
1=228	A1	Vv2g0237	.	.	.	.	.	.	.	.	.	.	.	.	.	.	.	.	.
1=229	A1	Vv2g0238	.	DC2g006530	.	.	.	.	.	.	.	.	.	.	.	.	.	.	.
1=230	A1	Vv2g0239	.	.	.	.	.	.	.	.	.	.	.	.	.	.	.	.	.
1=231	A1	Vv2g0240	Cc08g16610	.	.	.	.	.	.	.	.	.	.	.	.	.	.	.	.
1=232	A1	Vv2g0242	Cc08g16630	.	.	.	.	.	.	.	.	.	.	Vv16g0597	.	.	.	.	.
1=233	A1	Vv2g0243	Cc08g16640	DC2g006533	.	.	.	.	.	.	.	.	.	.	.	.	.	.	.
1=234	A1	Vv2g0245	.	.	.	.	.	Vv16g0591	.	DC3g008962	DC6g020348	.	.	.	.	.	.	.	.
1=235	A1	Vv2g0246	Cc08g16660	.	.	.	.	.	.	.	.	.	.	.	.	.	.	.	.
1=236	A1	Vv2g0247	Cc08g16670	.	.	.	.	.	.	.	.	.	.	.	.	.	.	.	.
1=237	A1	Vv2g0248	Cc08g16680	DC2g006536	.	.	.	.	.	.	.	.	.	.	.	.	.	.	.
1=238	A1	Vv2g0249	.	.	.	.	.	.	.	.	.	.	.	.	.	.	.	.	.
1=239	A1	Vv2g0250	Cc08g16690	DC2g006538	.	.	.	.	.	.	.	.	.	.	.	.	.	.	.
1=240	A1	Vv2g0251	.	.	.	.	.	.	.	.	.	.	.	.	.	.	.	.	.
1=241	A1	Vv2g0252	.	.	.	.	.	.	.	.	.	.	.	.	.	.	.	.	.
1=242	A1	Vv2g0253	.	DC2g006541	.	.	.	.	.	.	.	.	.	.	.	.	.	.	.
1=243	A1	Vv2g0254	.	.	.	.	.	Vv16g0585	.	DC3g008963	DC6g020351	.	.	.	.	.	.	.	.
1=244	A1	Vv2g0255	.	.	.	.	.	.	.	.	.	.	.	.	.	.	.	.	.
1=245	A1	Vv2g0256	Cc08g16700	DC2g006542	.	.	.	.	.	.	.	.	.	.	.	.	.	.	.
1=246	A1	Vv2g0257	Cc08g16710	DC2g006543	.	.	.	.	.	.	.	.	.	.	.	.	.	.	.
1=247	A1	Vv2g0258	Cc08g16720	.	.	.	.	Vv16g0582	.	.	DC6g020353	.	.	.	.	.	.	.	.
1=248	A1	Vv2g0259	Cc08g16730	.	.	.	.	.	.	.	.	.	.	.	.	.	.	.	.
1=249	A1	Vv2g0260	Cc08g16740	DC2g006544	.	.	.	.	.	.	.	.	.	.	.	.	.	.	.
1=250	A1	Vv2g0261	Cc08g16750	DC2g006545	.	.	.	.	.	.	.	.	.	.	.	.	.	.	.
1=251	A1	Vv2g0262	.	.	.	.	.	.	.	.	.	.	.	.	.	.	.	.	.
1=252	A1	Vv2g0263	Cc08g16770	DC2g006547	.	.	.	.	.	.	.	.	.	.	.	.	.	.	.
1=253	A1	Vv2g0264	Cc08g16780	.	.	.	.	Vv15g0552	.	.	.	.	.	Vv16g0578	.	.	DC6g020355	.	.
1=254	A1	Vv2g0265	.	.	.	.	.	.	.	.	.	.	.	.	.	.	.	.	.
1=255	A1	Vv2g0266	.	.	.	.	.	.	.	.	.	.	.	.	.	.	.	.	.
1=256	A1	Vv2g0267	Cc08g16790	DC2g006552	.	.	.	.	.	.	.	.	.	.	.	.	.	.	.
1=257	A1	Vv2g0268	Cc08g16800	DC2g006553	.	.	.	.	.	.	.	.	.	.	.	.	.	.	.
1=258	A1	Vv2g0269	.	.	.	.	.	.	.	.	.	.	.	.	.	.	.	.	.
1=259	A1	Vv2g0270	Cc08g16830	DC2g006556	.	.	.	.	.	.	.	.	.	.	.	.	.	.	.
1=260	A1	Vv2g0271	Cc08g16840	DC2g006557	.	.	.	.	.	.	.	.	.	.	.	.	.	.	.
1=261	A1	Vv2g0272	Cc08g16850	.	.	.	.	.	.	.	.	.	.	.	.	.	.	.	.
1=262	A1	Vv2g0273	Cc08g16860	DC2g006558	.	.	.	.	.	.	.	.	.	.	.	.	.	.	.
1=263	A1	Vv2g0274	.	.	.	.	.	.	.	.	.	.	.	.	.	.	.	.	.
1=264	A1	Vv2g0275	.	DC2g006462	.	.	.	Vv15g0531	Cc02g39910	.	.	.	.	Vv16g0567	.	DC3g008974	DC6g020362	.	.
1=265	A1	Vv2g0276	Cc08g16890	DC2g006422	.	.	.	.	.	.	.	.	.	.	.	.	.	.	.
1=266	A1	Vv2g0277	.	.	.	.	.	.	.	.	.	.	.	.	.	.	.	.	.
1=267	A1	Vv2g0278	Cc08g16910	DC2g006563	.	.	.	Vv15g0527	Cc02g39930	.	.	.	.	.	.	.	.	.	.
1=268	A1	Vv2g0279	.	.	.	.	.	.	.	.	.	.	.	.	.	.	.	.	.
1=269	A1	Vv2g0280	Cc08g16930	DC2g006564	.	.	.	.	.	.	.	.	.	.	.	.	.	.	.
1=270	A1	Vv2g0281	.	.	.	.	.	.	.	.	.	.	.	.	.	.	.	.	.
1=271	A1	Vv2g0282	.	.	.	.	.	.	.	.	.	.	.	.	.	.	.	.	.
1=272	A1	Vv2g0283	Cc08g15150	.	.	.	.	.	.	.	.	.	.	.	.	.	.	.	.
1=273	A1	Vv2g0284	.	.	.	.	.	.	.	.	.	.	.	.	.	.	.	.	.
1=274	A1	Vv2g0285	Cc08g16950	.	.	.	.	.	.	.	.	.	.	.	.	.	.	.	.
1=275	A1	Vv2g0286	Cc08g16960	.	.	.	.	.	.	.	.	.	.	.	.	.	.	.	.
1=276	A1	Vv2g0287	.	.	.	.	.	.	.	.	.	.	.	Vv16g0559	.	.	.	.	.
1=277	A1	Vv2g0288	.	.	.	.	.	.	.	.	.	.	.	.	.	.	.	.	.
1=278	A1	Vv2g0289	Cc08g16970	.	.	.	.	.	.	.	.	.	.	.	.	.	.	.	.
1=279	A1	Vv2g0290	.	.	.	.	.	.	.	.	.	.	.	.	.	.	.	.	.
1=280	A1	Vv2g0291	.	.	.	.	.	.	.	.	.	.	.	.	.	.	.	.	.
1=281	A1	Vv2g0292	Cc08g16990	DC2g006566	.	.	.	.	.	.	.	.	.	.	.	.	.	.	.
1=282	A1	Vv2g0293	.	.	.	.	.	.	.	.	.	.	.	.	.	.	.	.	.
1=283	A1	Vv2g0294	.	.	.	.	.	.	.	.	.	.	.	.	.	.	.	.	.
1=284	A1	Vv2g0295	.	.	.	.	.	.	.	.	.	.	.	.	.	.	.	.	.
1=285	A1	Vv2g0296	.	.	.	.	.	.	.	.	.	.	.	.	.	.	.	.	.
1=286	A1	Vv2g0297	.	.	.	.	.	.	.	.	.	.	.	.	.	.	.	.	.
1=287	A1	Vv2g0298	Cc08g17010	DC2g006568	.	.	.	.	.	.	.	.	.	.	.	.	.	.	.
1=288	A1	Vv2g0299	.	.	.	.	.	.	.	.	.	.	.	.	.	.	.	.	.
1=289	A1	Vv2g0300	.	DC2g006569	.	.	.	Vv15g0513	.	.	.	.	.	.	.	.	.	.	.
1=290	A1	Vv2g0301	.	.	.	.	.	.	.	.	.	.	.	.	.	.	.	.	.
1=291	A1	Vv2g0302	.	.	.	.	.	Vv15g0510	.	.	.	.	.	Vv16g0545	.	.	.	.	.
1=292	A1	Vv2g0303	.	.	.	.	.	Vv15g0506	.	.	.	.	.	Vv16g0544	.	.	.	.	.
1=293	A1	Vv2g0304	.	.	.	.	.	.	.	.	.	.	.	.	.	.	.	.	.
1=294	A1	Vv2g0305	.	.	.	.	.	.	.	.	.	.	.	.	.	.	.	.	.
1=295	A1	Vv2g0306	Cc08g17020	DC2g006570	.	.	.	Vv15g0499	.	.	.	.	.	.	.	.	.	.	.
1=296	A1	Vv2g0307	.	.	.	.	.	.	.	.	.	.	.	.	.	.	.	.	.
1=297	A1	Vv2g0308	Cc08g17040	DC2g006572	.	.	.	.	.	.	.	.	.	.	.	.	.	.	.
1=298	A1	Vv2g0309	Cc08g17060	DC2g006573	.	.	.	Vv16g0538	.	.	DC6g020383	.	.	.	.	.	.	.	.
1=299	A1	Vv2g0310	.	.	.	.	.	.	.	.	.	.	.	.	.	.	.	.	.
1=300	A1	Vv2g0311	.	.	.	.	.	.	.	.	.	.	.	.	.	.	.	.	.
1=301	A1	Vv2g0312	Cc08g17080	.	.	.	.	.	.	.	.	.	.	.	.	.	.	.	.
1=302	A1	Vv2g0313	.	.	.	.	.	.	.	.	.	.	.	.	.	.	.	.	.
1=303	A1	Vv2g0314	.	.	.	.	.	.	.	.	.	.	.	.	.	.	.	.	.
1=304	A1	Vv2g0315	.	.	.	.	.	.	.	.	.	.	.	.	.	.	.	.	.
1=305	A1	Vv2g0316	.	.	.	.	.	.	.	.	.	.	.	.	.	.	.	.	.
1=306	A1	Vv2g0317	.	.	.	.	.	.	.	.	.	.	.	.	.	.	.	.	.
1=307	A1	Vv2g0318	.	.	.	DC1g000633	.	Vv4g1420	.	.	.	.	.	.	.	.	.	.	.
1=308	A1	Vv2g0319	.	.	.	.	.	.	.	.	.	.	.	.	.	.	.	.	.
1=309	A1	Vv2g0320	.	.	.	.	.	.	.	.	.	.	.	.	.	.	.	.	.
1=310	A1	Vv2g0321	Cc08g17100	.	.	.	.	Vv4g1446	Cc07g17010	.	.	.	.	.	.	.	.	.	.
1=311	A1	Vv2g0322	Cc08g17110	.	.	.	.	Vv4g1448	.	.	.	.	.	.	.	.	.	.	.
1=312	A1	Vv2g0323	.	.	.	.	.	.	.	.	.	.	.	.	.	.	.	.	.
1=313	A1	Vv2g0324	.	.	.	.	.	.	.	.	.	.	.	.	.	.	.	.	.
1=314	A1	Vv2g0325	.	.	.	.	.	.	.	.	.	.	.	.	.	.	.	.	.
1=315	A1	Vv2g0326	.	.	.	.	.	.	.	.	.	.	.	.	.	.	.	.	.
1=316	A1	Vv2g0327	.	.	.	.	.	Vv4g1449	Cc07g17030	.	.	.	.	.	.	.	.	.	.
1=317	A1	Vv2g0328	.	.	.	.	.	.	.	.	.	.	.	.	.	.	.	.	.
1=318	A1	Vv2g0329	Cc08g17170	.	.	.	.	.	.	.	.	.	.	.	.	.	.	.	.
1=319	A1	Vv2g0330	.	.	.	.	.	.	.	.	.	.	.	.	.	.	.	.	.
1=320	A1	Vv2g0331	.	.	.	.	.	Vv8g1307	Cc06g05330	.	.	DC4g013364	.	Vv4g1456	Cc07g17350	.	.	.	DC4g014433
1=321	A1	Vv2g0332	Cc08g15090	.	DC2g008360	.	.	.	.	.	.	.	.	.	.	.	.	.	.
1=322	A1	Vv2g0333	.	.	.	.	.	.	.	.	.	.	.	.	.	.	.	.	.
1=323	A1	Vv2g0334	.	.	.	.	.	.	.	.	.	.	.	.	.	.	.	.	.
1=324	A1	Vv2g0335	.	.	.	.	.	.	.	.	.	.	.	.	.	.	.	.	.
1=325	A1	Vv2g0336	.	.	.	.	.	.	.	.	.	.	.	.	.	.	.	.	.
1=326	A1	Vv2g0337	Cc08g14920	.	DC2g008373	.	.	.	.	.	.	.	.	.	.	.	.	.	.
1=327	A1	Vv2g0338	Cc08g14900	.	DC2g008374	DC1g000624	.	.	.	.	.	.	.	.	.	.	.	.	.
1=328	A1	Vv2g0339	Cc08g14890	.	DC2g008375	.	DC1g004622	.	.	.	.	.	.	.	.	.	.	.	.
1=329	A1	Vv2g0340	.	.	.	.	.	.	.	.	.	.	.	.	.	.	.	.	.
1=330	A1	Vv2g0341	Cc08g14880	.	.	DC1g000623	DC1g004623	.	.	.	.	.	.	.	.	.	.	.	.
1=331	A1	Vv2g0342	.	.	.	.	.	.	.	.	.	.	.	.	.	.	.	.	.
1=332	A1	Vv2g0343	.	.	.	.	.	.	.	.	.	.	.	.	.	.	.	.	.
1=333	A1	Vv2g0344	.	.	.	.	.	.	.	.	.	.	.	.	.	.	.	.	.
1=334	A1	Vv2g0345	.	.	.	.	.	.	.	.	.	.	.	.	.	.	.	.	.
1=335	A1	Vv2g0346	.	.	.	.	.	.	.	.	.	.	.	.	.	.	.	.	.
1=336	A1	Vv2g0347	Cc08g14860	DC2g006735	DC2g008379	DC1g000622	DC1g004626	.	.	.	.	.	.	.	.	.	.	.	.
1=337	A1	Vv2g0348	Cc08g14850	.	DC2g008388	DC1g000619	DC1g004627	.	.	.	.	.	.	.	.	.	.	.	.
1=338	A1	Vv2g0349	Cc08g14840	.	DC2g008389	.	.	.	.	.	.	.	.	.	.	.	.	.	.
1=339	A1	Vv2g0350	Cc08g14820	.	.	DC1g000617	.	.	.	.	.	.	.	.	.	.	.	.	.
1=340	A1	Vv2g0351	Cc08g14810	.	.	.	.	.	.	.	.	.	.	.	.	.	.	.	.
1=341	A1	Vv2g0352	Cc08g14800	DC2g006738	DC2g008399	.	.	.	.	.	.	.	.	Vv4g1461	Cc07g17390	.	.	.	DC4g014347
1=342	A1	Vv2g0353	.	.	.	.	.	.	.	.	.	.	.	.	.	.	.	.	.
1=343	A1	Vv2g0354	Cc08g14790	.	.	DC1g000616	DC1g004632	.	.	.	.	.	.	.	.	.	.	.	.
1=344	A1	Vv2g0355	Cc08g14780	.	.	.	.	.	.	.	.	.	.	.	.	.	.	.	.
1=345	A1	Vv2g0356	.	.	.	.	.	.	.	.	.	.	.	.	.	.	.	.	.
1=346	A1	Vv2g0357	Cc08g14770	.	.	.	.	.	.	.	.	.	.	.	.	.	.	.	.
1=347	A1	Vv2g0358	Cc08g14750	DC2g006740	.	.	.	.	.	.	.	.	.	.	.	.	.	.	.
1=348	A1	Vv2g0359	Cc08g14730	DC2g006741	.	.	.	.	.	.	.	.	.	.	.	.	.	.	.
1=349	A1	Vv2g0360	.	.	.	.	.	.	.	.	.	.	.	.	.	.	.	.	.
1=350	A1	Vv2g0361	Cc08g14700	.	.	DC1g000612	.	.	.	.	.	.	.	.	.	.	.	.	.
1=351	A1	Vv2g0362	.	.	.	.	.	.	.	.	.	.	.	.	.	.	.	.	.
1=352	A1	Vv2g0363	Cc08g14690	.	.	.	DC1g004633	.	.	.	.	.	.	.	.	.	.	.	.
1=353	A1	Vv2g0364	Cc08g14680	.	.	.	.	.	.	.	.	.	.	.	.	.	.	.	.
1=354	A1	Vv2g0365	.	.	.	.	.	.	.	.	.	.	.	.	.	.	.	.	.
1=355	A1	Vv2g0366	.	DC2g006743	.	.	.	.	.	.	.	.	.	.	.	.	.	.	.
1=356	A1	Vv2g0367	Cc08g14660	.	.	.	.	.	.	.	.	.	.	.	.	.	.	.	.
1=357	A1	Vv2g0368	.	.	.	.	.	.	.	.	.	.	.	.	.	.	.	.	.
1=358	A1	Vv2g0369	Cc08g14650	.	DC2g008401	.	.	.	.	.	.	.	.	.	.	.	.	.	.
1=359	A1	Vv2g0370	Cc08g14640	DC2g006744	DC2g008402	.	DC1g004638	Vv8g1334	Cc06g05090	.	DC6g020220	.	DC5g017632	.	.	.	.	.	.
1=360	A1	Vv2g0371	Cc08g14620	.	.	.	DC1g004642	.	.	.	.	.	.	.	.	.	.	.	.
1=361	A1	Vv2g0372	Cc08g14610	DC2g006745	DC2g008403	DC1g000608	DC1g004643	.	.	.	.	.	.	.	.	.	.	.	.
1=362	A1	Vv2g0373	Cc08g14590	.	.	.	DC1g004644	Vv8g1362	Cc06g04940	.	.	DC4g015512	.	.	.	.	.	.	.
1=363	A1	Vv2g0374	Cc08g14580	.	.	DC1g000606	.	.	.	.	.	.	.	.	.	.	.	.	.
1=364	A1	Vv2g0375	Cc08g14570	.	DC2g008404	.	DC1g004645	.	.	.	.	.	.	.	.	.	.	.	.
1=365	A1	Vv2g0376	.	.	.	DC1g000605	.	.	.	.	.	.	.	.	.	.	.	.	.
1=366	A1	Vv2g0377	.	.	.	.	.	.	.	.	.	.	.	.	.	.	.	.	.
1=367	A1	Vv2g0378	.	.	.	.	.	.	.	.	.	.	.	.	.	.	.	.	.
1=368	A1	Vv2g0379	.	.	.	.	.	.	.	.	.	.	.	.	.	.	.	.	.
1=369	A1	Vv2g0380	Cc08g14520	.	.	.	.	.	.	.	.	.	.	.	.	.	.	.	.
1=370	A1	Vv2g0381	.	.	.	.	.	.	.	.	.	.	.	.	.	.	.	.	.
1=371	A1	Vv2g0382	.	.	.	.	.	.	.	.	.	.	.	.	.	.	.	.	.
1=372	A1	Vv2g0383	.	.	.	.	.	.	.	.	.	.	.	.	.	.	.	.	.
1=373	A1	Vv2g0384	Cc08g14510	.	.	.	.	.	.	.	.	.	.	.	.	.	.	.	.
1=374	A1	Vv2g0385	.	.	.	.	.	.	.	.	.	.	.	.	.	.	.	.	.
1=375	A1	Vv2g0386	Cc08g14500	.	.	DC1g000604	.	Vv8g1368	.	.	.	.	.	.	.	.	.	.	.
1=376	A1	Vv2g0387	.	.	.	.	.	.	.	.	.	.	.	.	.	.	.	.	.
1=377	A1	Vv2g0388	Cc08g14490	.	.	DC1g000603	.	.	.	.	.	.	.	.	.	.	.	.	.
1=378	A1	Vv2g0389	.	.	.	.	.	.	.	.	.	.	.	.	.	.	.	.	.
1=379	A1	Vv2g0390	Cc08g14470	.	.	.	DC1g004646	.	.	.	.	.	.	.	.	.	.	.	.
1=380	A1	Vv2g0391	Cc08g14450	DC2g006746	DC2g008406	DC1g000601	.	.	.	.	.	.	.	.	.	.	.	.	.
1=381	A1	Vv2g0392	Cc08g14440	.	DC2g008407	.	.	.	.	.	.	.	.	.	.	.	.	.	.
1=382	A1	Vv2g0393	.	.	DC2g008408	.	.	.	.	.	.	.	.	.	.	.	.	.	.
1=383	A1	Vv2g0394	Cc08g14420	DC2g006748	.	DC1g000600	.	.	.	.	.	.	.	.	.	.	.	.	.
1=384	A1	Vv2g0395	.	.	.	.	.	.	.	.	.	.	.	.	.	.	.	.	.
1=385	A1	Vv2g0396	Cc08g14410	.	.	DC1g000599	.	.	.	.	.	.	.	.	.	.	.	.	.
1=386	A1	Vv2g0397	.	.	.	.	.	.	.	.	.	.	.	.	.	.	.	.	.
1=387	A1	Vv2g0398	.	.	.	.	.	.	.	.	.	.	.	.	.	.	.	.	.
1=388	A1	Vv2g0399	Cc08g14400	.	.	.	.	Vv8g1377	.	.	.	DC4g015018	.	.	.	.	.	.	.
1=389	A1	Vv2g0400	.	.	.	.	.	.	.	.	.	.	.	.	.	.	.	.	.
1=390	A1	Vv2g0401	.	.	.	.	.	.	.	.	.	.	.	.	.	.	.	.	.
1=391	A1	Vv2g0402	.	.	.	.	.	.	.	.	.	.	.	.	.	.	.	.	.
1=392	A1	Vv2g0403	.	.	.	.	.	.	.	.	.	.	.	.	.	.	.	.	.
1=393	A1	Vv2g0404	.	.	.	.	.	.	.	.	.	.	.	.	.	.	.	.	.
1=394	A1	Vv2g0405	.	.	.	.	.	.	.	.	.	.	.	.	.	.	.	.	.
1=395	A1	Vv2g0406	.	.	.	.	.	.	.	.	.	.	.	.	.	.	.	.	.
1=396	A1	Vv2g0407	.	DC2g006753	.	.	.	.	.	.	.	.	.	.	.	.	.	.	.
1=397	A1	Vv2g0408	.	.	.	.	.	.	.	.	.	.	.	.	.	.	.	.	.
1=398	A1	Vv2g0409	.	.	.	.	.	Vv8g1378	Cc06g04810	DC3g009195	.	.	.	.	.	.	.	.	.
1=399	A1	Vv2g0410	.	.	.	.	.	.	.	.	.	.	.	.	.	.	.	.	.
1=400	A1	Vv2g0411	Cc08g14340	.	.	.	.	.	.	.	.	.	.	.	.	.	.	.	.
1=401	A1	Vv2g0412	.	.	DC2g008409	.	.	.	.	.	.	.	.	.	.	.	.	.	.
1=402	A1	Vv2g0413	.	.	.	DC1g000598	DC1g004648	.	.	.	.	.	.	.	.	.	.	.	.
1=403	A1	Vv2g0414	.	.	.	.	.	.	.	.	.	.	.	.	.	.	.	.	.
1=404	A1	Vv2g0415	.	.	.	.	.	.	.	.	.	.	.	.	.	.	.	.	.
1=405	A1	Vv2g0416	.	.	.	.	.	.	.	.	.	.	.	.	.	.	.	.	.
1=406	A1	Vv2g0417	.	.	.	.	.	.	.	.	.	.	.	.	.	.	.	.	.
1=407	A1	Vv2g0418	.	.	.	.	.	.	.	.	.	.	.	.	.	.	.	.	.
1=408	A1	Vv2g0419	.	.	.	.	.	.	.	.	.	.	.	.	.	.	.	.	.
1=409	A1	Vv2g0420	.	.	.	.	.	.	.	.	.	.	.	.	.	.	.	.	.
1=410	A1	Vv2g0421	.	.	.	.	.	.	.	.	.	.	.	.	.	.	.	.	.
1=411	A1	Vv2g0422	.	.	.	.	DC1g004672	.	.	.	.	.	.	.	.	.	.	.	.
1=412	A1	Vv2g0423	.	.	.	.	.	.	.	.	.	.	.	.	.	.	.	.	.
1=413	A1	Vv2g0424	.	.	.	.	DC1g004671	.	.	.	.	.	.	.	.	.	.	.	.
1=414	A1	Vv2g0425	.	.	.	.	.	.	.	.	.	.	.	.	.	.	.	.	.
1=415	A1	Vv2g0426	.	DC2g006755	.	.	.	.	.	.	.	.	.	.	.	.	.	.	.
1=416	A1	Vv2g0427	.	.	.	.	.	.	.	.	.	.	.	.	.	.	.	.	.
1=417	A1	Vv2g0428	.	.	.	.	.	.	.	.	.	.	.	.	.	.	.	.	.
1=418	A1	Vv2g0429	.	.	.	.	DC1g004668	.	.	.	.	.	.	.	.	.	.	.	.
1=419	A1	Vv2g0430	.	.	.	.	.	.	.	.	.	.	.	.	.	.	.	.	.
1=420	A1	Vv2g0431	.	.	.	.	.	.	.	.	.	.	.	.	.	.	.	.	.
1=421	A1	Vv2g0432	.	.	.	.	.	.	.	.	.	.	.	.	.	.	.	.	.
1=422	A1	Vv2g0433	.	.	.	.	DC1g004666	.	.	.	.	.	.	.	.	.	.	.	.
1=423	A1	Vv2g0434	.	.	.	.	DC1g004665	.	.	.	.	.	.	.	.	.	.	.	.
1=424	A1	Vv2g0435	.	.	.	.	.	.	.	.	.	.	.	.	.	.	.	.	.
1=425	A1	Vv2g0436	.	.	.	.	.	.	.	.	.	.	.	.	.	.	.	.	.
1=426	A1	Vv2g0437	Cc08g14320	.	DC2g008410	DC1g000596	DC1g004647	Vv8g1380	.	.	DC6g020212	DC4g013722	.	.	.	.	.	.	.
1=427	A1	Vv2g0438	.	.	.	.	.	.	.	.	.	.	.	.	.	.	.	.	.
1=428	A1	Vv2g0439	.	.	.	.	.	.	.	.	.	.	.	.	.	.	.	.	.
1=429	A1	Vv2g0440	.	.	.	.	.	.	.	.	.	.	.	.	.	.	.	.	.
1=430	A1	Vv2g0441	.	.	.	.	.	.	.	.	.	.	.	.	.	.	.	.	.
1=431	A1	Vv2g0442	Cc08g14250	.	.	.	.	.	.	.	.	.	.	.	.	.	.	.	.
1=432	A1	Vv2g0443	.	.	.	.	.	.	.	.	.	.	.	.	.	.	.	.	.
1=433	A1	Vv2g0444	Cc08g14240	.	.	.	.	.	.	.	.	.	.	.	.	.	.	.	.
1=434	A1	Vv2g0445	Cc08g14230	.	.	.	.	.	.	.	.	.	.	.	.	.	.	.	.
1=435	A1	Vv2g0446	.	.	.	.	.	.	.	.	.	.	.	.	.	.	.	.	.
1=436	A1	Vv2g0447	.	.	.	.	.	.	.	.	.	.	.	.	.	.	.	.	.
1=437	A1	Vv2g0448	.	.	.	.	.	.	.	.	.	.	.	.	.	.	.	.	.
1=438	A1	Vv2g0449	.	.	.	.	.	.	.	.	.	.	.	.	.	.	.	.	.
1=439	A1	Vv2g0450	.	.	.	.	.	.	.	.	.	.	.	.	.	.	.	.	.
1=440	A1	Vv2g0451	.	.	.	.	.	.	.	.	.	.	.	.	.	.	.	.	.
1=441	A1	Vv2g0452	.	.	.	.	.	Vv8g1409	Cc06g04610	.	.	.	.	.	.	.	.	.	.
1=442	A1	Vv2g0453	.	.	DC2g008414	.	.	.	.	.	.	.	.	.	.	.	.	.	.
1=443	A1	Vv2g0454	.	.	.	.	.	.	.	.	.	.	.	.	.	.	.	.	.
1=444	A1	Vv2g0455	.	.	.	.	.	.	.	.	.	.	.	.	.	.	.	.	.
1=445	A1	Vv2g0456	Cc08g14040	DC2g006759	.	DC1g000590	DC1g004676	.	.	.	.	.	.	.	.	.	.	.	.
1=446	A1	Vv2g0457	Cc08g14030	.	.	DC1g000552	.	.	.	.	.	.	.	.	.	.	.	.	.
1=447	A1	Vv2g0458	Cc08g14020	.	DC2g008420	.	.	.	.	.	.	.	.	.	.	.	.	.	.
1=448	A1	Vv2g0459	Cc08g14010	.	DC2g008422	.	DC1g004677	.	.	.	.	.	.	.	.	.	.	.	.
1=449	A1	Vv2g0460	Cc08g13990	.	DC2g008423	.	DC1g004679	.	.	.	.	.	.	.	.	.	.	.	.
1=450	A1	Vv2g0461	Cc08g13970	DC2g006761	.	.	.	.	.	.	.	.	.	.	.	.	.	.	.
1=451	A1	Vv2g0462	Cc08g13960	.	.	.	.	.	.	.	.	.	.	.	.	.	.	.	.
1=452	A1	Vv2g0463	.	.	.	.	.	.	.	.	.	.	.	.	.	.	.	.	.
1=453	A1	Vv2g0464	.	.	.	.	.	.	.	.	.	.	.	.	.	.	.	.	.
1=454	A1	Vv2g0465	.	.	.	.	.	Vv15g0351	.	.	.	.	.	.	.	.	.	.	.
1=455	A1	Vv2g0466	.	.	.	.	.	.	.	.	.	.	.	.	.	.	.	.	.
1=456	A1	Vv2g0467	Cc08g13940	DC2g006763	DC2g008584	.	.	Vv15g0352	.	.	.	DC2g006903	DC2g008584	.	.	.	.	.	.
1=457	A1	Vv2g0468	Cc08g13930	DC2g006764	.	.	.	.	.	.	.	.	.	.	.	.	.	.	.
1=458	A1	Vv2g0469	.	.	.	.	.	.	.	.	.	.	.	.	.	.	.	.	.
1=459	A1	Vv2g0470	.	.	.	.	.	.	.	.	.	.	.	.	.	.	.	.	.
1=460	A1	Vv2g0471	.	.	.	.	.	.	.	.	.	.	.	.	.	.	.	.	.
1=461	A1	Vv2g0472	Cc08g13910	DC2g006765	DC2g008426	.	.	.	.	.	.	.	.	.	.	.	.	.	.
1=462	A1	Vv2g0473	Cc08g13890	DC2g006766	DC2g008427	.	DC2g005675	Vv15g0355	Cc02g37110	.	.	.	.	.	.	.	.	.	.
1=463	A1	Vv2g0474	Cc08g13880	.	DC2g008428	.	.	.	.	.	.	.	.	.	.	.	.	.	.
1=464	A1	Vv2g0475	.	.	.	.	.	.	.	.	.	.	.	.	.	.	.	.	.
1=465	A1	Vv2g0476	Cc08g13870	DC2g006767	DC2g008429	DC1g000911	.	.	.	.	.	.	.	.	.	.	.	.	.
1=466	A1	Vv2g0477	Cc08g13850	.	.	.	DC2g005674	.	.	.	.	.	.	.	.	.	.	.	.
1=467	A1	Vv2g0478	.	.	.	DC1g000904	.	Vv15g0363	Cc02g37070	.	.	DC2g006899	.	.	.	.	.	.	.
1=468	A1	Vv2g0479	.	.	.	.	.	.	.	.	.	.	.	.	.	.	.	.	.
1=469	A1	Vv2g0480	Cc08g13830	DC2g006768	.	DC1g000899	.	.	.	.	.	.	.	.	.	.	.	.	.
1=470	A1	Vv2g0481	Cc08g13820	DC2g006769	.	DC1g000895	.	Vv15g0364	Cc02g37050	.	DC7g025138	.	.	.	.	.	.	.	.
1=471	A1	Vv2g0482	Cc08g13810	DC2g006770	DC2g008430	.	DC2g005671	.	.	.	.	.	.	.	.	.	.	.	.
1=472	A1	Vv2g0483	Cc08g13790	DC2g006771	DC2g008431	.	.	.	.	.	.	.	.	.	.	.	.	.	.
1=473	A1	Vv2g0484	Cc08g13780	.	.	.	.	Vv15g0375	Cc02g37000	DC4g015920	.	DC2g006890	.	Vv16rg0176	.	.	.	.	.
1=474	A1	Vv2g0485	Cc08g13770	.	DC2g008432	DC1g000893	.	.	.	.	.	.	.	.	.	.	.	.	.
1=475	A1	Vv2g0486	.	.	.	.	.	.	.	.	.	.	.	.	.	.	.	.	.
1=476	A1	Vv2g0487	Cc08g13760	.	.	.	.	.	.	.	.	.	.	.	.	.	.	.	.
1=477	A1	Vv2g0488	Cc08g13750	.	.	DC1g000892	.	.	.	.	.	.	.	.	.	.	.	.	.
1=478	A1	Vv2g0489	Cc08g13740	.	.	DC1g000891	DC2g005669	.	.	.	.	.	.	.	.	.	.	.	.
1=479	A1	Vv2g0490	Cc08g13730	.	.	DC1g000890	.	.	.	.	.	.	.	.	.	.	.	.	.
1=480	A1	Vv2g0491	.	.	.	.	.	.	.	.	.	.	.	.	.	.	.	.	.
1=481	A1	Vv2g0492	.	DC2g006773	DC2g008434	.	.	Vv15g0383	.	.	DC7g025130	.	.	.	.	.	.	.	.
1=482	A1	Vv2g0493	.	.	.	.	.	.	.	.	.	.	.	.	.	.	.	.	.
1=483	A1	Vv2g0494	.	.	.	.	.	.	.	.	.	.	.	.	.	.	.	.	.
1=484	A1	Vv2g0495	.	.	DC2g008435	.	.	.	.	.	.	.	.	.	.	.	.	.	.
1=485	A1	Vv2g0496	Cc08g13680	.	.	DC1g000889	.	.	.	.	.	.	.	.	.	.	.	.	.
1=486	A1	Vv2g0497	Cc08g13670	.	.	DC1g000888	.	.	.	.	.	.	.	.	.	.	.	.	.
1=487	A1	Vv2g0498	.	.	.	.	.	.	.	.	.	.	.	.	.	.	.	.	.
1=488	A1	Vv2g0499	.	.	.	.	.	.	.	.	.	.	.	.	.	.	.	.	.
1=489	A1	Vv2g0500	.	.	.	.	.	.	.	.	.	.	.	.	.	.	.	.	.
1=490	A1	Vv2g0501	.	.	.	.	.	.	.	.	.	.	.	.	.	.	.	.	.
1=491	A1	Vv2g0502	.	.	.	.	.	.	.	.	.	.	.	.	.	.	.	.	.
1=492	A1	Vv2g0503	.	.	.	.	.	.	.	.	.	.	.	.	.	.	.	.	.
1=493	A1	Vv2g0504	Cc08g13620	DC2g006775	.	.	.	.	.	.	.	.	.	.	.	.	.	.	.
1=494	A1	Vv2g0505	Cc08g13610	DC2g006785	.	.	.	.	.	.	.	.	.	.	.	.	.	.	.
1=495	A1	Vv2g0506	.	.	.	.	.	.	.	.	.	.	.	.	.	.	.	.	.
1=496	A1	Vv2g0507	.	.	.	.	.	.	.	.	.	.	.	.	.	.	.	.	.
1=497	A1	Vv2g0508	.	.	.	.	.	.	.	.	.	.	.	.	.	.	.	.	.
1=498	A1	Vv2g0509	.	.	.	.	.	.	.	.	.	.	.	.	.	.	.	.	.
1=499	A1	Vv2g0510	.	.	.	.	.	.	.	.	.	.	.	.	.	.	.	.	.
1=500	A1	Vv2g0511	.	.	.	.	.	.	.	.	.	.	.	.	.	.	.	.	.
1=501	A1	Vv2g0512	.	.	.	.	.	Vv15g0413	.	.	.	.	.	.	.	.	.	.	.
1=502	A1	Vv2g0513	.	.	.	DC1g000885	.	.	.	.	.	.	.	.	.	.	.	.	.
1=503	A1	Vv2g0514	.	DC2g006786	DC2g008567	.	.	Vv15g0429	.	.	.	.	DC2g008567	.	.	.	.	.	.
1=504	A1	Vv2g0515	Cc08g13580	.	.	DC1g000883	.	.	.	.	.	.	.	.	.	.	.	.	.
1=505	A1	Vv2g0516	Cc08g13570	DC2g006787	DC2g008436	.	.	.	.	.	.	.	.	.	.	.	.	.	.
1=506	A1	Vv2g0517	Cc08g13560	.	.	DC1g000882	.	.	.	.	.	.	.	.	.	.	.	.	.
1=507	A1	Vv2g0518	.	.	.	.	.	.	.	.	.	.	.	.	.	.	.	.	.
1=508	A1	Vv2g0519	Cc08g13550	DC2g006789	.	DC1g000881	.	.	.	.	.	.	.	Vv16rg0140	.	.	.	.	.
1=509	A1	Vv2g0520	.	.	.	.	.	.	.	.	.	.	.	.	.	.	.	.	.
1=510	A1	Vv2g0521	.	.	.	.	.	.	.	.	.	.	.	.	.	.	.	.	.
1=511	A1	Vv2g0522	Cc08g13540	.	.	.	DC1g004612	.	.	.	.	.	.	Vv16rg0138	.	.	.	.	.
1=512	A1	Vv2g0523	.	DC2g006790	.	DC1g000880	DC1g004572	.	.	.	.	.	.	.	.	.	.	.	.
1=513	A1	Vv2g0524	.	.	.	.	.	.	.	.	.	.	.	.	.	.	.	.	.
1=514	A1	Vv2g0525	Cc08g13520	DC2g006792	.	DC1g000877	.	.	.	.	.	.	.	.	.	.	.	.	.
1=515	A1	Vv2g0526	Cc08g13510	DC2g006793	.	.	.	.	.	.	.	.	.	.	.	.	.	.	.
1=516	A1	Vv2g0527	.	.	.	.	.	.	.	.	.	.	.	.	.	.	.	.	.
1=517	A1	Vv2g0528	Cc08g13490	.	.	.	.	Vv15g0451	.	.	.	.	.	.	.	.	.	.	.
1=518	A1	Vv2g0529	Cc08g13480	.	.	DC1g000868	.	Vv16rg0136	.	.	.	.	.	.	.	.	.	.	.
1=519	A1	Vv2g0530	Cc08g13470	.	.	.	.	.	.	.	.	.	.	.	.	.	.	.	.
1=520	A1	Vv2g0531	Cc08g13460	DC2g006794	DC2g008563	DC1g000866	.	Vv15g0335	Cc02g36660	.	DC7g031530	.	.	.	.	.	.	.	.
1=521	A1	Vv2g0532	Cc08g13450	.	.	.	.	.	.	.	.	.	.	.	.	.	.	.	.
1=522	A1	Vv2g0533	Cc08g13430	DC2g006795	DC2g008446	DC1g000864	DC2g005667	.	.	.	.	.	.	.	.	.	.	.	.
1=523	A1	Vv2g0534	Cc08g13420	DC2g006796	.	DC1g000863	.	Vv15g0324	Cc02g36570	.	.	.	.	Vv16rg0120	.	.	.	.	.
1=524	A1	Vv2g0535	Cc08g13260	DC2g006799	.	.	DC2g005651	.	.	.	.	.	.	.	.	.	.	.	.
1=525	A1	Vv2g0536	Cc08g13250	DC2g006800	.	.	DC2g005602	.	.	.	.	.	.	.	.	.	.	.	.
1=526	A1	Vv2g0537	Cc08g13240	DC2g006801	DC2g008456	.	.	Vv15g0317	Cc02g23970	.	DC7g031523	.	.	Vv16rg0099	.	.	.	.	.
1=527	A1	Vv2g0538	Cc08g13230	.	.	.	.	.	.	.	.	.	.	.	.	.	.	.	.
1=528	A1	Vv2g0539	.	.	.	.	.	.	.	.	.	.	.	.	.	.	.	.	.
1=529	A1	Vv2g0540	.	.	.	.	.	.	.	.	.	.	.	.	.	.	.	.	.
1=530	A1	Vv2g0541	.	.	.	.	.	.	.	.	.	.	.	.	.	.	.	.	.
1=531	A1	Vv2g0542	.	.	DC2g008557	.	.	Vv15g0314	.	.	DC7g031522	DC2g004867	DC2g008557	Vv16rg0094	.	.	.	.	.
1=532	A1	Vv2g0543	Cc08g13210	DC2g006803	.	.	.	.	.	.	.	.	.	.	.	.	.	.	.
1=533	A1	Vv2g0544	Cc08g13200	.	.	.	.	.	.	.	.	.	.	.	.	.	.	.	.
1=534	A1	Vv2g0545	Cc08g13190	.	.	.	.	.	.	.	.	.	.	.	.	.	.	.	.
1=535	A1	Vv2g0546	Cc08g13180	.	DC2g008554	DC1g000854	.	.	.	.	.	.	.	Vv16rg0079	.	.	.	.	.
1=536	A1	Vv2g0547	.	.	.	.	.	.	.	.	.	.	.	.	.	.	.	.	.
1=537	A1	Vv2g0548	.	.	.	.	.	.	.	.	.	.	.	.	.	.	.	.	.
1=538	A1	Vv2g0549	Cc08g13170	DC2g006805	.	DC1g000853	.	.	.	.	.	.	.	.	.	.	.	.	.
1=539	A1	Vv2g0550	.	.	.	.	.	.	.	.	.	.	.	.	.	.	.	.	.
1=540	A1	Vv2g0551	.	.	.	.	.	.	.	.	.	.	.	.	.	.	.	.	.
1=541	A1	Vv2g0552	.	.	.	.	.	.	.	.	.	.	.	.	.	.	.	.	.
1=542	A1	Vv2g0553	.	.	.	.	.	.	.	.	.	.	.	.	.	.	.	.	.
1=543	A1	Vv2g0554	.	.	.	.	.	.	.	.	.	.	.	.	.	.	.	.	.
1=544	A1	Vv2g0555	.	.	.	.	.	.	.	.	.	.	.	.	.	.	.	.	.
1=545	A1	Vv2g0556	.	.	.	.	.	.	.	.	.	.	.	.	.	.	.	.	.
1=546	A1	Vv2g0557	.	.	.	.	.	.	.	.	.	.	.	.	.	.	.	.	.
1=547	A1	Vv2g0558	.	.	.	.	.	.	.	.	.	.	.	.	.	.	.	.	.
1=548	A1	Vv2g0559	Cc08g13120	.	.	DC1g000844	.	.	.	.	.	.	.	.	.	.	.	.	.
1=549	A1	Vv2g0560	.	.	.	.	.	.	.	.	.	.	.	.	.	.	.	.	.
1=550	A1	Vv2g0561	Cc08g13100	.	.	DC1g000804	.	.	.	.	.	.	.	.	.	.	.	.	.
1=551	A1	Vv2g0562	.	.	.	.	.	.	.	.	.	.	.	.	.	.	.	.	.
1=552	A1	Vv2g0563	Cc08g13070	.	.	.	.	.	.	.	.	.	.	.	.	.	.	.	.
1=553	A1	Vv2g0564	Cc08g13060	DC8g027806	DC2g008548	.	.	Vv15g0299	Cc02g37490	.	.	.	.	.	.	.	.	.	.
1=554	A1	Vv2g0565	.	.	.	.	.	.	.	.	.	.	.	.	.	.	.	.	.
1=555	A1	Vv2g0566	.	DC2g006807	.	.	DC2g004913	Vv15g0297	.	.	.	.	.	.	.	.	.	.	.
1=556	A1	Vv2g0567	Cc08g13050	.	.	.	.	.	.	.	.	.	.	.	.	.	.	.	.
1=557	A1	Vv2g0568	Cc08g13040	DC2g006811	DC2g008462	.	.	.	.	.	.	.	.	.	.	.	.	.	.
1=558	A1	Vv2g0569	Cc08g13010	DC8g027804	.	.	DC2g004915	.	.	.	.	.	.	.	.	.	.	.	.
1=559	A1	Vv2g0570	Cc08g12980	.	.	.	DC2g004917	.	.	.	.	.	.	.	.	.	.	.	.
1=560	A1	Vv2g0571	.	.	.	.	.	.	.	.	.	.	.	.	.	.	.	.	.
1=561	A1	Vv2g0572	.	.	.	.	.	.	.	.	.	.	.	.	.	.	.	.	.
1=562	A1	Vv2g0573	Cc08g12960	.	.	.	DC2g004919	.	.	.	.	.	.	.	.	.	.	.	.
1=563	A1	Vv2g0574	.	.	.	.	.	.	.	.	.	.	.	.	.	.	.	.	.
1=564	A1	Vv2g0575	Cc08g12950	DC8g027801	DC2g008543	.	DC2g004921	.	.	.	.	.	.	.	.	.	.	.	.
1=565	A1	Vv2g0576	Cc08g12940	.	.	.	.	.	.	.	.	.	.	.	.	.	.	.	.
1=566	A1	Vv2g0577	.	DC2g006814	DC2g008493	.	.	.	.	.	.	.	.	.	.	.	.	.	.
1=567	A1	Vv2g0578	Cc08g12920	.	.	.	DC2g004923	.	.	.	.	.	.	.	.	.	.	.	.
1=568	A1	Vv2g0579	.	.	.	.	.	.	.	.	.	.	.	.	.	.	.	.	.
1=569	A1	Vv2g0580	.	DC8g027800	.	.	.	.	.	.	.	.	.	.	.	.	.	.	.
1=570	A1	Vv2g0581	Cc08g12900	.	.	.	DC2g004924	.	.	.	.	.	.	.	.	.	.	.	.
1=571	A1	Vv2g0582	Cc08g12890	.	.	.	DC2g004927	.	.	.	.	.	.	.	.	.	.	.	.
1=572	A1	Vv2g0583	.	DC8g027796	DC2g008467	.	.	.	.	.	.	.	.	.	.	.	.	.	.
1=573	A1	Vv2g0584	.	.	.	.	.	.	.	.	.	.	.	.	.	.	.	.	.
1=574	A1	Vv2g0585	.	.	.	.	.	.	.	.	.	.	.	.	.	.	.	.	.
1=575	A1	Vv2g0586	.	.	.	.	.	.	.	.	.	.	.	.	.	.	.	.	.
1=576	A1	Vv2g0587	.	.	.	.	.	.	.	.	.	.	.	.	.	.	.	.	.
1=577	A1	Vv2g0588	.	.	.	.	.	.	.	.	.	.	.	.	.	.	.	.	.
1=578	A1	Vv2g0589	.	DC8g027795	.	.	.	.	.	.	.	.	.	.	.	.	.	.	.
1=579	A1	Vv2g0590	Cc08g12870	.	.	.	.	.	.	.	.	.	.	.	.	.	.	.	.
1=580	A1	Vv2g0591	.	DC8g027794	.	.	.	.	.	.	.	.	.	.	.	.	.	.	.
1=581	A1	Vv2g0592	Cc08g12850	.	.	.	.	.	.	.	.	.	.	.	.	.	.	.	.
1=582	A1	Vv2g0593	.	.	.	.	.	.	.	.	.	.	.	.	.	.	.	.	.
1=583	A1	Vv2g0594	Cc08g12840	DC8g027793	.	.	DC2g004929	.	.	.	.	.	.	.	.	.	.	.	.
1=584	A1	Vv2g0595	Cc08g12830	.	.	.	DC2g004930	.	.	.	.	.	.	Vv18g0366	.	DC3g008681	.	DC5g017382	.
1=585	A1	Vv2g0596	Cc08g12820	.	.	.	DC2g004931	.	.	.	.	.	.	.	.	.	.	.	.
1=586	A1	Vv2g0597	.	.	.	.	.	.	.	.	.	.	.	.	.	.	.	.	.
1=587	A1	Vv2g0598	Cc08g12810	DC8g027792	DC2g008468	.	DC2g004933	.	.	.	.	.	.	.	.	.	.	.	.
1=588	A1	Vv2g0599	.	.	.	.	.	.	.	.	.	.	.	Vv18g0372	.	.	DC4g014117	.	.
1=589	A1	Vv2g0600	.	.	.	.	.	.	.	.	.	.	.	.	.	.	.	.	.
1=590	A1	Vv2g0601	.	.	.	.	.	Vv15g0287	.	.	.	.	.	.	.	.	.	.	.
1=591	A1	Vv2g0602	.	.	.	.	.	.	.	.	.	.	.	.	.	.	.	.	.
1=592	A1	Vv2g0603	Cc08g12780	DC2g006818	DC2g008473	.	DC2g004938	.	.	.	.	.	.	.	.	.	.	.	.
1=593	A1	Vv2g0604	Cc08g12770	.	DC2g008474	.	DC2g004937	.	.	.	.	.	.	.	.	.	.	.	.
1=594	A1	Vv2g0605	.	.	.	.	.	.	.	.	.	.	.	.	.	.	.	.	.
1=595	A1	Vv2g0606	.	.	DC2g008476	.	DC2g004936	.	.	.	.	.	.	.	.	.	.	.	.
1=596	A1	Vv2g0607	Cc08g12760	DC8g027790	.	.	DC2g004941	.	.	.	.	.	.	.	.	.	.	.	.
1=597	A1	Vv2g0608	.	DC2g006821	DC2g008478	.	DC2g004934	.	.	.	.	.	.	.	.	.	.	.	.
1=598	A1	Vv2g0609	Cc08g12730	DC8g027789	.	.	.	.	.	.	.	.	.	.	.	.	.	.	.
1=599	A1	Vv2g0610	.	.	.	.	.	.	.	.	.	.	.	.	.	.	.	.	.
1=600	A1	Vv2g0611	Cc08g12720	DC8g027785	.	.	.	.	.	.	.	.	.	.	.	.	.	.	.
1=601	A1	Vv2g0612	Cc08g12700	DC8g027784	.	.	DC2g004945	.	.	.	.	.	.	.	.	.	.	.	.
1=602	A1	Vv2g0613	.	.	.	.	.	.	.	.	.	.	.	.	.	.	.	.	.
1=603	A1	Vv2g0614	Cc08g12690	.	DC2g008483	.	DC2g004914	.	.	.	.	.	.	.	.	.	.	.	.
1=604	A1	Vv2g0615	.	.	.	.	.	.	.	.	.	.	.	.	.	.	.	.	.
1=605	A1	Vv2g0616	Cc08g12670	DC2g006824	DC2g008485	.	DC2g004868	Vv15g0269	Cc02g24390	.	.	.	.	.	.	.	.	.	.
1=606	A1	Vv2g0617	Cc08g12650	DC8g027782	.	.	.	.	.	.	.	.	.	.	.	.	.	.	.
1=607	A1	Vv2g0618	Cc08g12620	.	.	.	.	.	.	.	.	.	.	.	.	.	.	.	.
1=608	A1	Vv2g0619	Cc08g12610	.	DC2g008487	.	.	.	.	.	.	.	.	.	.	.	.	.	.
1=609	A1	Vv2g0620	.	.	.	.	.	.	.	.	.	.	.	.	.	.	.	.	.
1=610	A1	Vv2g0621	Cc08g12550	DC8g027781	.	.	.	.	.	.	.	.	.	.	.	.	.	.	.
1=611	A1	Vv2g0622	.	.	.	.	.	.	.	.	.	.	.	.	.	.	.	.	.
1=612	A1	Vv2g0623	Cc08g12530	DC2g006828	.	.	DC2g005579	Vv15g0266	Cc02g24420	.	DC7g031514	DC2g004949	.	.	.	.	.	.	.
1=613	A1	Vv2g0624	Cc08g12520	.	.	.	DC2g004950	.	.	.	.	.	.	.	.	.	.	.	.
1=614	A1	Vv2g0625	Cc08g12510	DC8g027779	.	.	.	.	.	.	.	.	.	.	.	.	.	.	.
1=615	A1	Vv2g0626	Cc08g12500	DC8g027778	.	.	.	.	.	.	.	.	.	.	.	.	.	.	.
1=616	A1	Vv2g0627	Cc08g12490	.	DC2g008489	.	.	.	.	.	.	.	.	.	.	.	.	.	.
1=617	A1	Vv2g0628	Cc08g12480	DC8g027776	.	.	.	Vv18g0401	Cc10g06060	.	.	.	.	.	.	.	.	.	.
1=618	A1	Vv2g0629	.	.	.	.	.	.	.	.	.	.	.	.	.	.	.	.	.
1=619	A1	Vv2g0630	Cc08g12440	DC8g027774	.	.	.	.	.	.	.	.	.	.	.	.	.	.	.
1=620	A1	Vv2g0631	Cc08g12430	.	.	.	.	.	.	.	.	.	.	.	.	.	.	.	.
1=621	A1	Vv2g0632	Cc08g12420	DC2g006831	DC2g008491	.	.	.	.	.	.	.	.	.	.	.	.	.	.
1=622	A1	Vv2g0633	.	DC2g006832	.	.	.	.	.	.	.	.	.	.	.	.	.	.	.
1=623	A1	Vv2g0634	Cc08g12400	.	DC2g008493	.	.	.	.	.	.	.	.	.	.	.	.	.	.
1=624	A1	Vv2g0635	Cc08g12360	.	.	.	DC2g004955	.	.	.	.	.	.	.	.	.	.	.	.
1=625	A1	Vv2g0636	.	.	.	.	.	.	.	.	.	.	.	.	.	.	.	.	.
1=626	A1	Vv2g0637	.	.	.	.	.	.	.	.	.	.	.	.	.	.	.	.	.
1=627	A1	Vv2g0638	Cc08g12330	.	.	.	DC2g004961	.	.	.	.	.	.	.	.	.	.	.	.
1=628	A1	Vv2g0639	Cc08g12310	DC8g027770	DC2g008496	.	.	.	.	.	.	.	.	.	.	.	.	.	.
1=629	A1	Vv2g0640	.	.	DC2g008319	.	.	.	.	.	.	.	.	.	.	.	.	.	.
1=630	A1	Vv2g0641	.	.	.	.	.	.	.	.	.	.	.	.	.	.	.	.	.
1=631	A1	Vv2g0642	.	.	.	.	.	Vv15g0079	Cc02g25430	.	DC7g025040	DC2g005590	DC9g029505	.	.	.	.	.	.
1=632	A1	Vv2g0643	.	.	.	.	.	.	.	.	.	.	.	.	.	.	.	.	.
1=633	A1	Vv2g0644	.	.	.	.	DC2g005590	.	.	.	.	.	.	.	.	.	.	.	.
1=634	A1	Vv2g0645	.	.	.	.	.	.	.	.	.	.	.	.	.	.	.	.	.
1=635	A1	Vv2g0646	Cc08g01460	.	DC2g008317	.	DC2g005592	Vv15g0078	Cc02g25440	.	DC7g025039	DC2g005591	.	.	.	.	.	.	.
1=636	A1	Vv2g0647	Cc08g01480	.	DC2g008316	.	DC2g005593	Vv15g0077	Cc02g25460	DC4g015796	DC7g025038	DC2g005593	.	.	.	.	.	.	.
1=637	A1	Vv2g0648	.	.	.	.	.	.	.	.	.	.	.	.	.	.	.	.	.
1=638	A1	Vv2g0649	Cc08g01490	DC8g027720	DC2g008315	.	.	.	.	.	.	.	.	.	.	.	.	.	.
1=639	A1	Vv2g0650	Cc08g01500	.	DC2g008314	.	.	.	.	.	.	.	.	.	.	.	.	.	.
1=640	A1	Vv2g0651	.	.	.	.	.	.	.	.	.	.	.	.	.	.	.	.	.
1=641	A1	Vv2g0652	.	.	.	.	.	.	.	.	.	.	.	.	.	.	.	.	.
1=642	A1	Vv2g0653	.	.	.	.	.	.	.	.	.	.	.	.	.	.	.	.	.
1=643	A1	Vv2g0654	.	.	.	.	DC2g005594	.	.	.	.	.	.	.	.	.	.	.	.
1=644	A1	Vv2g0655	Cc08g01530	.	DC2g008311	.	.	.	.	.	.	.	.	.	.	.	.	.	.
1=645	A1	Vv2g0656	Cc08g01540	.	DC2g008310	.	.	.	.	.	.	.	.	.	.	.	.	.	.
1=646	A1	Vv2g0657	.	.	.	.	.	.	.	.	.	.	.	.	.	.	.	.	.
1=647	A1	Vv2g0658	Cc08g01550	.	.	.	.	.	.	.	.	.	.	.	.	.	.	.	.
1=648	A1	Vv2g0659	.	.	.	.	.	.	.	.	.	.	.	.	.	.	.	.	.
1=649	A1	Vv2g0660	Cc08g01560	.	DC2g008309	.	.	Vv15g0066	Cc02g25540	.	.	.	.	Vv18g0430	Cc10g05840	DC3g008709	.	.	.
1=650	A1	Vv2g0661	Cc08g01570	.	DC2g008308	.	.	.	.	.	.	.	.	.	.	.	.	.	.
1=651	A1	Vv2g0662	Cc08g01580	.	.	.	.	.	.	.	.	.	.	.	.	.	.	.	.
1=652	A1	Vv2g0663	.	.	.	.	DC2g005596	.	.	.	.	.	.	.	.	.	.	.	.
1=653	A1	Vv2g0664	Cc08g01590	.	DC2g008306	.	.	.	.	.	.	.	.	.	.	.	.	.	.
1=654	A1	Vv2g0665	.	.	.	.	.	.	.	.	.	.	.	.	.	.	.	.	.
1=655	A1	Vv2g0666	.	.	.	.	.	.	.	.	.	.	.	.	.	.	.	.	.
1=656	A1	Vv2g0667	.	.	.	.	.	.	.	.	.	.	.	.	.	.	.	.	.
1=657	A1	Vv2g0668	.	.	.	.	.	.	.	.	.	.	.	.	.	.	.	.	.
1=658	A1	Vv2g0669	.	.	.	.	.	.	.	.	.	.	.	.	.	.	.	.	.
1=659	A1	Vv2g0670	.	.	.	.	.	.	.	.	.	.	.	.	.	.	.	.	.
1=660	A1	Vv2g0671	.	.	.	.	.	.	.	.	.	.	.	.	.	.	.	.	.
1=661	A1	Vv2g0672	.	.	.	.	.	.	.	.	.	.	.	.	.	.	.	.	.
1=662	A1	Vv2g0673	.	.	.	.	.	.	.	.	.	.	.	.	.	.	.	.	.
1=663	A1	Vv2g0674	.	.	.	.	.	.	.	.	.	.	.	.	.	.	.	.	.
1=664	A1	Vv2g0675	.	.	.	.	.	.	.	.	.	.	.	.	.	.	.	.	.
1=665	A1	Vv2g0676	.	.	.	.	.	.	.	.	.	.	.	.	.	.	.	.	.
1=666	A1	Vv2g0677	.	.	.	.	.	.	.	.	.	.	.	.	.	.	.	.	.
1=667	A1	Vv2g0678	.	.	.	.	.	.	.	.	.	.	.	.	.	.	.	.	.
1=668	A1	Vv2g0679	Cc08g01680	.	.	.	.	.	.	.	.	.	.	.	.	.	.	.	.
1=669	A1	Vv2g0680	.	.	.	.	.	.	.	.	.	.	.	.	.	.	.	.	.
1=670	A1	Vv2g0681	Cc08g01700	.	DC2g008305	.	DC2g005597	.	.	.	.	.	.	Vv18g0438	Cc10g07500	.	.	.	.
[truncated: 22,833 more rows]

## Sheet: Supplementary Table S9
Supplementary Table S9. Homologous alignments carrot genomes with coffee as reference
Order	Chromosomes of core-eudicot-common	C1	D11	D12	D13	D14	C2	D21	D22	D23	D24	C3	D31	D32	D33	D34
0=0	A2	Cc01g00010	.	.	.	.	.	.	.	.	.	.	.	.	.	.
0=1	A2	Cc01g00020	.	.	.	.	.	.	.	.	.	.	.	.	.	.
0=2	A2	Cc01g00030	.	.	.	.	.	.	.	.	.	.	.	.	.	.
0=3	A2	Cc01g00040	DC1g001977	.	.	.	.	.	.	.	.	.	.	.	.	.
0=4	A2	Cc01g00050	.	.	.	.	.	.	.	.	.	.	.	.	.	.
0=5	A2	Cc01g00060	DC1g001977	.	.	.	.	.	.	.	.	.	.	.	.	.
0=6	A2	Cc01g00070	.	.	.	.	.	.	.	.	.	.	.	.	.	.
0=7	A2	Cc01g00080	.	.	.	.	.	.	.	.	.	.	.	.	.	.
0=8	A2	Cc01g00090	.	.	.	.	.	.	.	.	.	.	.	.	.	.
0=9	A2	Cc01g00100	.	.	.	.	.	.	.	.	.	.	.	.	.	.
0=10	A2	Cc01g00110	.	.	.	.	.	.	.	.	.	.	.	.	.	.
0=11	A2	Cc01g00120	.	.	.	.	.	.	.	.	.	.	.	.	.	.
0=12	A2	Cc01g00130	.	.	.	.	.	.	.	.	.	.	.	.	.	.
0=13	A2	Cc01g00140	.	.	.	.	.	.	.	.	.	.	.	.	.	.
0=14	A2	Cc01g00150	.	.	.	.	.	.	.	.	.	.	.	.	.	.
0=15	A2	Cc01g00160	.	.	.	.	.	.	.	.	.	.	.	.	.	.
0=16	A2	Cc01g00170	.	.	.	.	.	.	.	.	.	.	.	.	.	.
0=17	A2	Cc01g00180	.	.	.	.	.	.	.	.	.	.	.	.	.	.
0=18	A2	Cc01g00190	.	.	.	.	.	.	.	.	.	.	.	.	.	.
0=19	A2	Cc01g00200	DC1g001968	.	.	.	.	.	.	.	.	.	.	.	.	.
0=20	A2	Cc01g00210	.	.	.	.	.	.	.	.	.	.	.	.	.	.
0=21	A2	Cc01g00220	.	.	.	.	.	.	.	.	.	.	.	.	.	.
0=22	A2	Cc01g00230	.	.	.	.	.	.	.	.	.	.	.	.	.	.
0=23	A2	Cc01g00240	DC1g001966	.	.	.	.	.	.	.	.	.	.	.	.	.
0=24	A2	Cc01g00250	.	.	.	.	.	.	.	.	.	.	.	.	.	.
0=25	A2	Cc01g00260	.	.	.	.	.	.	.	.	.	.	.	.	.	.
0=26	A2	Cc01g00270	.	.	.	.	.	.	.	.	.	.	.	.	.	.
0=27	A2	Cc01g00280	.	.	.	.	.	.	.	.	.	.	.	.	.	.
0=28	A2	Cc01g00290	DC1g001961	.	.	.	.	.	.	.	.	.	.	.	.	.
0=29	A2	Cc01g00300	.	.	.	.	.	.	.	.	.	.	.	.	.	.
0=30	A2	Cc01g00310	.	.	.	.	.	.	.	.	.	.	.	.	.	.
0=31	A2	Cc01g00320	.	.	.	.	.	.	.	.	.	.	.	.	.	.
0=32	A2	Cc01g00330	.	.	.	.	.	.	.	.	.	.	.	.	.	.
0=33	A2	Cc01g00340	.	.	.	.	.	.	.	.	.	.	.	.	.	.
0=34	A2	Cc01g00350	DC1g001959	.	.	.	.	.	.	.	.	.	.	.	.	.
0=35	A2	Cc01g00360	DC1g001958	.	.	.	.	.	.	.	.	.	.	.	.	.
0=36	A2	Cc01g00370	.	.	.	.	.	.	.	.	.	.	.	.	.	.
0=37	A2	Cc01g00380	.	.	.	.	.	.	.	.	.	.	.	.	.	.
0=38	A2	Cc01g00390	.	.	.	.	.	.	.	.	.	.	.	.	.	.
0=39	A2	Cc01g00400	.	.	.	.	.	.	.	.	.	.	.	.	.	.
0=40	A2	Cc01g00410	.	.	.	.	.	.	.	.	.	.	.	.	.	.
0=41	A2	Cc01g00420	.	.	.	.	.	.	.	.	.	.	.	.	.	.
0=42	A2	Cc01g00430	.	.	.	.	.	.	.	.	.	.	.	.	.	.
0=43	A2	Cc01g00440	.	.	.	.	.	.	.	.	.	.	.	.	.	.
0=44	A2	Cc01g00450	.	.	.	.	.	.	.	.	.	.	.	.	.	.
0=45	A2	Cc01g00460	.	.	.	.	.	.	.	.	.	.	.	.	.	.
0=46	A2	Cc01g00470	.	.	.	.	.	.	.	.	.	.	.	.	.	.
0=47	A2	Cc01g00480	.	.	.	.	.	.	.	.	.	.	.	.	.	.
0=48	A2	Cc01g00490	.	.	.	.	.	.	.	.	.	.	.	.	.	.
0=49	A2	Cc01g00500	.	.	.	.	.	.	.	.	.	.	.	.	.	.
0=50	A2	Cc01g00510	.	.	.	.	.	.	.	.	.	.	.	.	.	.
0=51	A2	Cc01g00520	.	.	.	.	.	.	.	.	.	.	.	.	.	.
0=52	A2	Cc01g00530	.	.	.	.	.	.	.	.	.	.	.	.	.	.
0=53	A2	Cc01g00540	.	.	.	DC7g024367	.	.	.	.	.	.	.	.	.	.
0=54	A2	Cc01g00550	.	.	.	.	.	.	.	.	.	.	.	.	.	.
0=55	A2	Cc01g00560	.	.	.	.	.	.	.	.	.	.	.	.	.	.
0=56	A2	Cc01g00570	.	.	.	.	.	.	.	.	.	.	.	.	.	.
0=57	A2	Cc01g00580	.	.	.	.	.	.	.	.	.	.	.	.	.	.
0=58	A2	Cc01g00590	.	.	.	.	.	.	.	.	.	.	.	.	.	.
0=59	A2	Cc01g00600	.	.	.	.	.	.	.	.	.	.	.	.	.	.
0=60	A2	Cc01g00610	.	.	.	.	.	.	.	.	.	.	.	.	.	.
0=61	A2	Cc01g00620	.	.	.	.	.	.	.	.	.	.	.	.	.	.
0=62	A2	Cc01g00630	.	.	.	.	.	.	.	.	.	.	.	.	.	.
0=63	A2	Cc01g00640	.	.	.	.	.	.	.	.	.	.	.	.	.	.
0=64	A2	Cc01g00650	.	.	.	.	.	.	.	.	.	.	.	.	.	.
0=65	A2	Cc01g00660	.	.	.	.	.	.	.	.	.	.	.	.	.	.
0=66	A2	Cc01g00670	.	.	.	.	.	.	.	.	.	.	.	.	.	.
0=67	A2	Cc01g00680	.	.	.	.	.	.	.	.	.	.	.	.	.	.
0=68	A2	Cc01g00690	.	.	.	.	.	.	.	.	.	.	.	.	.	.
0=69	A2	Cc01g00700	.	.	.	.	.	.	.	.	.	.	.	.	.	.
0=70	A2	Cc01g00710	.	.	.	.	.	.	.	.	.	.	.	.	.	.
0=71	A2	Cc01g00720	.	.	.	.	.	.	.	.	.	.	.	.	.	.
0=72	A2	Cc01g00730	.	.	.	.	.	.	.	.	.	.	.	.	.	.
0=73	A2	Cc01g00740	.	.	.	.	.	.	.	.	.	.	.	.	.	.
0=74	A2	Cc01g00750	.	.	.	.	.	.	.	.	.	.	.	.	.	.
0=75	A2	Cc01g00760	.	.	.	.	.	.	.	.	.	.	.	.	.	.
0=76	A2	Cc01g00770	.	.	.	.	.	.	.	.	.	.	.	.	.	.
0=77	A2	Cc01g00780	.	.	.	.	.	.	.	.	.	.	.	.	.	.
0=78	A2	Cc01g00790	.	.	.	.	.	.	.	.	.	.	.	.	.	.
0=79	A2	Cc01g00800	.	.	.	.	.	.	.	.	.	.	.	.	.	.
0=80	A2	Cc01g00810	.	.	.	.	.	.	.	.	.	.	.	.	.	.
0=81	A2	Cc01g00820	.	.	.	.	.	.	.	.	.	.	.	.	.	.
0=82	A2	Cc01g00830	.	.	.	.	.	.	.	.	.	.	.	.	.	.
0=83	A2	Cc01g00840	.	.	.	.	.	.	.	.	.	.	.	.	.	.
0=84	A2	Cc01g00850	.	.	.	.	.	.	.	.	.	.	.	.	.	.
0=85	A2	Cc01g00860	.	.	.	.	.	.	.	.	.	.	.	.	.	.
0=86	A2	Cc01g00870	.	.	.	.	.	.	.	.	.	.	.	.	.	.
0=87	A2	Cc01g00880	.	.	.	.	.	.	.	.	.	.	.	.	.	.
0=88	A2	Cc01g00890	.	.	.	.	.	.	.	.	.	.	.	.	.	.
0=89	A2	Cc01g00900	.	.	.	.	.	.	.	.	.	.	.	.	.	.
0=90	A2	Cc01g00910	.	.	.	.	.	.	.	.	.	.	.	.	.	.
0=91	A2	Cc01g00920	.	.	.	.	.	.	.	.	.	.	.	.	.	.
0=92	A2	Cc01g00930	.	.	.	.	.	.	.	.	.	.	.	.	.	.
0=93	A2	Cc01g00940	.	.	.	.	.	.	.	.	.	.	.	.	.	.
0=94	A2	Cc01g00950	.	.	.	.	.	.	.	.	.	.	.	.	.	.
0=95	A2	Cc01g00960	.	.	.	.	.	.	.	.	.	.	.	.	.	.
0=96	A2	Cc01g00970	.	.	.	.	.	.	.	.	.	.	.	.	.	.
0=97	A2	Cc01g00980	.	.	.	DC7g024362	.	.	.	.	.	.	.	.	.	.
0=98	A2	Cc01g00990	.	.	.	.	.	.	.	.	.	.	.	.	.	.
0=99	A2	Cc01g01000	.	.	.	.	.	.	.	.	.	.	.	.	.	.
0=100	A2	Cc01g01010	.	.	.	DC7g024345	.	.	.	.	.	.	.	.	.	.
0=101	A2	Cc01g01020	.	.	.	.	.	.	.	.	.	.	.	.	.	.
0=102	A2	Cc01g01030	.	.	.	.	.	.	.	.	.	.	.	.	.	.
0=103	A2	Cc01g01040	.	.	.	.	.	.	.	.	.	.	.	.	.	.
0=104	A2	Cc01g01050	.	.	.	.	.	.	.	.	.	.	.	.	.	.
0=105	A2	Cc01g01060	.	.	.	.	.	.	.	.	.	.	.	.	.	.
0=106	A2	Cc01g01070	.	.	.	DC7g024344	.	.	.	.	.	.	.	.	.	.
0=107	A2	Cc01g01080	.	.	.	.	.	.	.	.	.	.	.	.	.	.
0=108	A2	Cc01g01090	.	.	.	.	.	.	.	.	.	.	.	.	.	.
0=109	A2	Cc01g01100	.	.	.	.	.	.	.	.	.	.	.	.	.	.
0=110	A2	Cc01g01110	.	.	.	.	.	.	.	.	.	.	.	.	.	.
0=111	A2	Cc01g01120	.	.	.	.	.	.	.	.	.	.	.	.	.	.
0=112	A2	Cc01g01130	.	.	.	.	.	.	.	.	.	.	.	.	.	.
0=113	A2	Cc01g01140	.	.	.	.	.	.	.	.	.	.	.	.	.	.
0=114	A2	Cc01g01150	.	.	.	.	.	.	.	.	.	.	.	.	.	.
0=115	A2	Cc01g01160	.	.	.	DC7g024343	.	.	.	.	.	.	.	.	.	.
0=116	A2	Cc01g01170	.	.	.	.	.	.	.	.	.	.	.	.	.	.
0=117	A2	Cc01g01180	.	.	.	.	.	.	.	.	.	.	.	.	.	.
0=118	A2	Cc01g01190	.	.	.	.	.	.	.	.	.	.	.	.	.	.
0=119	A2	Cc01g01200	.	.	.	.	.	.	.	.	.	.	.	.	.	.
0=120	A2	Cc01g01210	.	.	.	.	.	.	.	.	.	.	.	.	.	.
0=121	A2	Cc01g01220	.	.	.	.	.	.	.	.	.	.	.	.	.	.
0=122	A2	Cc01g01230	.	.	.	.	.	.	.	.	.	.	.	.	.	.
0=123	A2	Cc01g01240	.	.	.	.	.	.	.	.	.	.	.	.	.	.
0=124	A2	Cc01g01250	.	.	.	.	.	.	.	.	.	.	.	.	.	.
0=125	A2	Cc01g01260	.	.	.	.	.	.	.	.	.	.	.	.	.	.
0=126	A2	Cc01g01270	.	.	.	.	.	.	.	.	.	.	.	.	.	.
0=127	A2	Cc01g01280	.	.	.	.	.	.	.	.	.	.	.	.	.	.
0=128	A2	Cc01g01290	.	.	.	.	.	.	.	.	.	.	.	.	.	.
0=129	A2	Cc01g01300	.	.	.	.	.	.	.	.	.	.	.	.	.	.
0=130	A2	Cc01g01310	.	.	.	.	.	.	.	.	.	.	.	.	.	.
0=131	A2	Cc01g01320	.	.	.	.	.	.	.	.	.	.	.	.	.	.
0=132	A2	Cc01g01330	.	.	.	.	.	.	.	.	.	.	.	.	.	.
0=133	A2	Cc01g01340	.	.	.	.	.	.	.	.	.	.	.	.	.	.
0=134	A2	Cc01g01350	.	.	.	.	.	.	.	.	.	.	.	.	.	.
0=135	A2	Cc01g01360	.	.	.	.	.	.	.	.	.	.	.	.	.	.
0=136	A2	Cc01g01370	.	.	.	.	.	.	.	.	.	.	.	.	.	.
0=137	A2	Cc01g01380	.	.	.	.	.	.	.	.	.	.	.	.	.	.
0=138	A2	Cc01g01390	.	.	.	.	.	.	.	.	.	.	.	.	.	.
0=139	A2	Cc01g01400	.	.	.	.	.	.	.	.	.	.	.	.	.	.
0=140	A2	Cc01g01410	.	.	.	.	.	.	.	.	.	.	.	.	.	.
0=141	A2	Cc01g01420	.	.	.	.	.	.	.	.	.	.	.	.	.	.
0=142	A2	Cc01g01430	.	.	.	.	.	.	.	.	.	.	.	.	.	.
0=143	A2	Cc01g01440	.	.	.	.	.	.	.	.	.	.	.	.	.	.
0=144	A2	Cc01g01450	.	.	.	.	.	.	.	.	.	.	.	.	.	.
0=145	A2	Cc01g01460	.	.	.	.	.	.	.	.	.	.	.	.	.	.
0=146	A2	Cc01g01470	.	.	.	.	.	.	.	.	.	.	.	.	.	.
0=147	A2	Cc01g01480	.	.	.	.	.	.	.	.	.	.	.	.	.	.
0=148	A2	Cc01g01490	.	.	.	.	.	.	.	.	.	.	.	.	.	.
0=149	A2	Cc01g01500	.	.	.	.	.	.	.	.	.	.	.	.	.	.
0=150	A2	Cc01g01510	.	.	.	.	.	.	.	.	.	.	.	.	.	.
0=151	A2	Cc01g01520	.	.	.	.	.	.	.	.	.	.	.	.	.	.
0=152	A2	Cc01g01530	.	.	.	.	.	.	.	.	.	.	.	.	.	.
0=153	A2	Cc01g01540	.	.	.	.	.	.	.	.	.	.	.	.	.	.
0=154	A2	Cc01g01550	.	.	.	.	.	.	.	.	.	.	.	.	.	.
0=155	A2	Cc01g01560	.	.	.	.	.	.	.	.	.	.	.	.	.	.
0=156	A2	Cc01g01570	.	.	.	.	.	.	.	.	.	.	.	.	.	.
0=157	A2	Cc01g01580	.	.	.	.	.	.	.	.	.	.	.	.	.	.
0=158	A2	Cc01g01590	.	.	.	.	.	.	.	.	.	.	.	.	.	.
0=159	A2	Cc01g01600	.	.	.	.	.	.	.	.	.	.	.	.	.	.
0=160	A2	Cc01g01610	.	.	.	.	.	.	.	.	.	.	.	.	.	.
0=161	A2	Cc01g01620	.	.	.	.	.	.	.	.	.	.	.	.	.	.
0=162	A2	Cc01g01630	.	.	.	.	.	.	.	.	.	.	.	.	.	.
0=163	A2	Cc01g01640	.	.	.	.	.	.	.	.	.	.	.	.	.	.
0=164	A2	Cc01g01650	.	.	.	.	.	.	.	.	.	.	.	.	.	.
0=165	A2	Cc01g01660	.	.	.	.	.	.	.	.	.	.	.	.	.	.
0=166	A2	Cc01g01670	.	.	.	.	.	.	.	.	.	.	.	.	.	.
0=167	A2	Cc01g01680	.	.	.	.	.	.	.	.	.	.	.	.	.	.
0=168	A2	Cc01g01690	.	.	.	.	.	.	.	.	.	.	.	.	.	.
0=169	A2	Cc01g01700	.	.	.	.	.	.	.	.	.	.	.	.	.	.
0=170	A2	Cc01g01710	.	.	.	.	.	.	.	.	.	.	.	.	.	.
0=171	A2	Cc01g01720	.	.	.	.	.	.	.	.	.	.	.	.	.	.
0=172	A2	Cc01g01730	.	.	.	.	.	.	.	.	.	.	.	.	.	.
0=173	A2	Cc01g01740	.	.	.	.	.	.	.	.	.	.	.	.	.	.
0=174	A2	Cc01g01750	.	.	.	.	.	.	.	.	.	.	.	.	.	.
0=175	A2	Cc01g01760	.	.	.	.	.	.	.	.	.	.	.	.	.	.
0=176	A2	Cc01g01770	.	.	.	.	.	.	.	.	.	.	.	.	.	.
0=177	A2	Cc01g01780	.	.	.	.	.	.	.	.	.	.	.	.	.	.
0=178	A2	Cc01g01790	.	.	.	.	.	.	.	.	.	.	.	.	.	.
0=179	A2	Cc01g01800	.	.	.	.	.	.	.	.	.	.	.	.	.	.
0=180	A2	Cc01g01810	.	.	.	.	.	.	.	.	.	.	.	.	.	.
0=181	A2	Cc01g01820	.	.	.	.	.	.	.	.	.	.	.	.	.	.
0=182	A2	Cc01g01830	.	.	.	.	.	.	.	.	.	.	.	.	.	.
0=183	A2	Cc01g01840	.	.	.	.	.	.	.	.	.	.	.	.	.	.
0=184	A2	Cc01g01850	.	.	.	.	.	.	.	.	.	.	.	.	.	.
0=185	A2	Cc01g01860	.	.	.	.	.	.	.	.	.	.	.	.	.	.
0=186	A2	Cc01g01870	.	.	.	.	.	.	.	.	.	.	.	.	.	.
0=187	A2	Cc01g01880	.	.	.	.	.	.	.	.	.	.	.	.	.	.
0=188	A2	Cc01g01890	.	.	.	.	.	.	.	.	.	.	.	.	.	.
0=189	A2	Cc01g01900	.	.	.	.	.	.	.	.	.	.	.	.	.	.
0=190	A2	Cc01g01910	.	.	.	.	.	.	.	.	.	.	.	.	.	.
0=191	A2	Cc01g01920	.	.	.	.	.	.	.	.	.	.	.	.	.	.
0=192	A2	Cc01g01930	.	.	.	.	.	.	.	.	.	.	.	.	.	.
0=193	A2	Cc01g01940	.	.	.	.	.	.	.	.	.	.	.	.	.	.
0=194	A2	Cc01g01950	.	.	.	.	.	.	.	.	.	.	.	.	.	.
0=195	A2	Cc01g01960	.	.	.	.	.	.	.	.	.	.	.	.	.	.
0=196	A2	Cc01g01970	.	.	.	.	.	.	.	.	.	.	.	.	.	.
0=197	A2	Cc01g01980	.	.	.	.	.	.	.	.	.	.	.	.	.	.
0=198	A2	Cc01g01990	.	.	.	.	.	.	.	.	.	.	.	.	.	.
0=199	A2	Cc01g02000	.	.	.	.	.	.	.	.	.	.	.	.	.	.
0=200	A2	Cc01g02010	.	.	.	.	.	.	.	.	.	.	.	.	.	.
0=201	A2	Cc01g02020	.	.	.	.	.	.	.	.	.	.	.	.	.	.
0=202	A2	Cc01g02030	.	.	.	.	.	.	.	.	.	.	.	.	.	.
0=203	A2	Cc01g02040	.	.	.	.	.	.	.	.	.	.	.	.	.	.
0=204	A2	Cc01g02050	.	.	.	.	.	.	.	.	.	.	.	.	.	.
0=205	A2	Cc01g02060	.	.	.	.	.	.	.	.	.	.	.	.	.	.
0=206	A2	Cc01g02070	.	.	.	.	.	.	.	.	.	.	.	.	.	.
0=207	A2	Cc01g02080	.	.	.	.	.	.	.	.	.	.	.	.	.	.
0=208	A2	Cc01g02090	.	.	.	.	.	.	.	.	.	.	.	.	.	.
0=209	A2	Cc01g02100	.	.	.	.	.	.	.	.	.	.	.	.	.	.
0=210	A2	Cc01g02110	.	.	.	.	.	.	.	.	.	.	.	.	.	.
0=211	A2	Cc01g02120	.	.	.	.	.	.	.	.	.	.	.	.	.	.
0=212	A2	Cc01g02130	.	.	.	.	.	.	.	.	.	.	.	.	.	.
0=213	A2	Cc01g02140	.	.	.	.	.	.	.	.	.	.	.	.	.	.
0=214	A2	Cc01g02150	.	.	.	.	.	.	.	.	.	.	.	.	.	.
0=215	A2	Cc01g02160	.	.	.	.	.	.	.	.	.	.	.	.	.	.
0=216	A2	Cc01g02170	.	.	.	.	.	.	.	.	.	.	.	.	.	.
0=217	A2	Cc01g02180	.	.	.	.	.	.	.	.	.	.	.	.	.	.
0=218	A2	Cc01g02190	.	.	.	.	.	.	.	.	.	.	.	.	.	.
0=219	A2	Cc01g02200	.	.	.	.	.	.	.	.	.	.	.	.	.	.
0=220	A2	Cc01g02210	.	.	.	.	.	.	.	.	.	.	.	.	.	.
0=221	A2	Cc01g02220	.	.	.	.	.	.	.	.	.	.	.	.	.	.
0=222	A2	Cc01g02230	.	.	.	.	.	.	.	.	.	.	.	.	.	.
0=223	A2	Cc01g02240	.	.	.	.	.	.	.	.	.	.	.	.	.	.
0=224	A2	Cc01g02250	.	.	.	.	.	.	.	.	.	.	.	.	.	.
0=225	A2	Cc01g02260	.	.	.	.	.	.	.	.	.	.	.	.	.	.
0=226	A2	Cc01g02270	.	.	.	.	.	.	.	.	.	.	.	.	.	.
0=227	A2	Cc01g02280	.	.	.	.	.	.	.	.	.	.	.	.	.	.
0=228	A2	Cc01g02290	.	.	.	.	.	.	.	.	.	.	.	.	.	.
0=229	A2	Cc01g02300	.	.	.	.	.	.	.	.	.	.	.	.	.	.
0=230	A2	Cc01g02310	.	.	.	.	.	.	.	.	.	.	.	.	.	.
0=231	A2	Cc01g02320	.	.	.	.	.	.	.	.	.	.	.	.	.	.
0=232	A2	Cc01g02330	.	.	.	.	.	.	.	.	.	.	.	.	.	.
0=233	A2	Cc01g02340	.	.	.	.	.	.	.	.	.	.	.	.	.	.
0=234	A2	Cc01g02350	.	.	.	.	.	.	.	.	.	.	.	.	.	.
0=235	A2	Cc01g02360	.	.	.	.	.	.	.	.	.	.	.	.	.	.
0=236	A2	Cc01g02370	.	.	.	.	.	.	.	.	.	.	.	.	.	.
0=237	A2	Cc01g02380	.	.	.	.	.	.	.	.	.	.	.	.	.	.
0=238	A2	Cc01g02390	.	.	.	.	.	.	.	.	.	.	.	.	.	.
0=239	A2	Cc01g02400	.	.	.	.	.	.	.	.	.	.	.	.	.	.
0=240	A2	Cc01g02410	.	.	.	.	.	.	.	.	.	.	.	.	.	.
0=241	A2	Cc01g02420	.	.	.	.	.	.	.	.	.	.	.	.	.	.
0=242	A2	Cc01g02430	.	.	.	.	.	.	.	.	.	.	.	.	.	.
0=243	A2	Cc01g02440	.	.	.	.	.	.	.	.	.	.	.	.	.	.
0=244	A2	Cc01g02450	.	.	.	DC7g024335	.	.	.	.	.	.	.	.	.	.
0=245	A2	Cc01g02460	.	.	.	.	.	.	.	.	.	.	.	.	.	.
0=246	A2	Cc01g02470	.	.	.	.	.	.	.	.	.	.	.	.	.	.
0=247	A2	Cc01g02480	.	.	.	.	.	.	.	.	.	.	.	.	.	.
0=248	A2	Cc01g02490	.	.	.	.	.	.	.	.	.	.	.	.	.	.
0=249	A2	Cc01g02500	.	.	.	.	.	.	.	.	.	.	.	.	.	.
0=250	A2	Cc01g02510	.	.	.	DC7g024337	.	.	.	.	.	.	.	.	.	.
0=251	A2	Cc01g02520	.	.	.	.	.	.	.	.	.	.	.	.	.	.
0=252	A2	Cc01g02530	.	.	.	.	.	.	.	.	.	.	.	.	.	.
0=253	A2	Cc01g02540	.	.	.	.	.	.	.	.	.	.	.	.	.	.
0=254	A2	Cc01g02550	.	.	.	.	.	.	.	.	.	.	.	.	.	.
0=255	A2	Cc01g02560	.	.	.	.	.	.	.	.	.	.	.	.	.	.
0=256	A2	Cc01g02570	.	.	.	.	.	.	.	.	.	.	.	.	.	.
0=257	A2	Cc01g02580	.	.	.	.	.	.	.	.	.	.	.	.	.	.
0=258	A2	Cc01g02590	.	.	.	.	.	.	.	.	.	.	.	.	.	.
0=259	A2	Cc01g02600	.	.	.	.	.	.	.	.	.	.	.	.	.	.
0=260	A2	Cc01g02610	.	.	.	.	.	.	.	.	.	.	.	.	.	.
0=261	A2	Cc01g02620	.	.	.	.	.	.	.	.	.	.	.	.	.	.
0=262	A2	Cc01g02630	.	.	.	.	.	.	.	.	.	.	.	.	.	.
0=263	A2	Cc01g02640	.	.	.	.	.	.	.	.	.	.	.	.	.	.
0=264	A2	Cc01g02650	.	.	.	.	.	.	.	.	.	.	.	.	.	.
0=265	A2	Cc01g02660	.	.	.	.	.	.	.	.	.	.	.	.	.	.
0=266	A2	Cc01g02670	.	.	.	.	.	.	.	.	.	.	.	.	.	.
0=267	A2	Cc01g02680	.	.	.	.	.	.	.	.	.	.	.	.	.	.
0=268	A2	Cc01g02690	.	.	.	.	.	.	.	.	.	.	.	.	.	.
0=269	A2	Cc01g02700	.	.	.	.	.	.	.	.	.	.	.	.	.	.
0=270	A2	Cc01g02710	.	.	.	.	.	.	.	.	.	.	.	.	.	.
0=271	A2	Cc01g02720	.	.	.	.	.	.	.	.	.	.	.	.	.	.
0=272	A2	Cc01g02730	.	.	.	.	.	.	.	.	.	.	.	.	.	.
0=273	A2	Cc01g02740	.	.	.	.	.	.	.	.	.	.	.	.	.	.
0=274	A2	Cc01g02750	.	.	.	.	.	.	.	.	.	.	.	.	.	.
0=275	A2	Cc01g02760	.	.	.	.	.	.	.	.	.	.	.	.	.	.
0=276	A2	Cc01g02770	.	.	.	DC7g024372	.	.	.	.	.	.	.	.	.	.
0=277	A2	Cc01g02780	.	.	.	.	.	.	.	.	.	.	.	.	.	.
0=278	A2	Cc01g02790	.	.	.	.	.	.	.	.	.	.	.	.	.	.
0=279	A2	Cc01g02800	.	.	.	.	.	.	.	.	.	.	.	.	.	.
0=280	A2	Cc01g02810	.	.	.	.	.	.	.	.	.	.	.	.	.	.
0=281	A2	Cc01g02820	.	.	.	.	.	.	.	.	.	.	.	.	.	.
0=282	A2	Cc01g02830	.	.	.	.	.	.	.	.	.	.	.	.	.	.
0=283	A2	Cc01g02840	.	.	.	.	.	.	.	.	.	.	.	.	.	.
0=284	A2	Cc01g02850	.	.	.	.	.	.	.	.	.	.	.	.	.	.
0=285	A2	Cc01g02860	.	.	.	.	.	.	.	.	.	.	.	.	.	.
0=286	A2	Cc01g02870	.	.	.	.	.	.	.	.	.	.	.	.	.	.
0=287	A2	Cc01g02880	.	.	.	.	.	.	.	.	.	.	.	.	.	.
0=288	A2	Cc01g02890	.	.	.	.	.	.	.	.	.	.	.	.	.	.
0=289	A2	Cc01g02900	.	.	.	.	.	.	.	.	.	.	.	.	.	.
0=290	A2	Cc01g02910	.	.	.	.	.	.	.	.	.	.	.	.	.	.
0=291	A2	Cc01g02920	.	.	.	.	.	.	.	.	.	.	.	.	.	.
0=292	A2	Cc01g02930	.	.	.	.	.	.	.	.	.	.	.	.	.	.
0=293	A2	Cc01g02940	.	.	.	.	.	.	.	.	.	.	.	.	.	.
0=294	A2	Cc01g02950	.	.	.	.	.	.	.	.	.	.	.	.	.	.
0=295	A2	Cc01g02960	.	.	.	.	.	.	.	.	.	.	.	.	.	.
0=296	A2	Cc01g02970	.	.	.	.	.	.	.	.	.	.	.	.	.	.
0=297	A2	Cc01g02980	.	.	.	.	.	.	.	.	.	.	.	.	.	.
0=298	A2	Cc01g02990	.	.	.	.	.	.	.	.	.	.	.	.	.	.
0=299	A2	Cc01g03000	.	.	.	.	.	.	.	.	.	.	.	.	.	.
0=300	A2	Cc01g03010	.	.	.	.	.	.	.	.	.	.	.	.	.	.
0=301	A2	Cc01g03020	.	.	.	.	.	.	.	.	.	.	.	.	.	.
0=302	A2	Cc01g03030	.	.	.	.	.	.	.	.	.	.	.	.	.	.
0=303	A2	Cc01g03040	.	.	.	.	.	.	.	.	.	.	.	.	.	.
0=304	A2	Cc01g03050	.	.	.	.	.	.	.	.	.	.	.	.	.	.
0=305	A2	Cc01g03060	.	.	.	.	.	.	.	.	.	.	.	.	.	.
0=306	A2	Cc01g03070	.	.	.	.	.	.	.	.	.	.	.	.	.	.
0=307	A2	Cc01g03080	.	.	.	.	.	.	.	.	.	.	.	.	.	.
0=308	A2	Cc01g03090	.	.	.	.	.	.	.	.	.	.	.	.	.	.
0=309	A2	Cc01g03100	.	.	.	.	.	.	.	.	.	.	.	.	.	.
0=310	A2	Cc01g03110	.	.	.	.	.	.	.	.	.	.	.	.	.	.
0=311	A2	Cc01g03120	.	.	.	.	.	.	.	.	.	.	.	.	.	.
0=312	A2	Cc01g03130	.	.	.	.	.	.	.	.	.	.	.	.	.	.
0=313	A2	Cc01g03140	.	.	.	.	.	.	.	.	.	.	.	.	.	.
0=314	A2	Cc01g03150	.	.	.	.	.	.	.	.	.	.	.	.	.	.
0=315	A2	Cc01g03160	.	.	.	.	.	.	.	.	.	.	.	.	.	.
0=316	A2	Cc01g03170	.	.	.	DC7g024375	.	.	.	.	.	.	.	.	.	.
0=317	A2	Cc01g03180	.	.	.	.	.	.	.	.	.	.	.	.	.	.
0=318	A2	Cc01g03190	.	.	.	.	.	.	.	.	.	.	.	.	.	.
0=319	A2	Cc01g03200	.	.	.	.	.	.	.	.	.	.	.	.	.	.
0=320	A2	Cc01g03210	.	.	.	.	.	.	.	.	.	.	.	.	.	.
0=321	A2	Cc01g03220	.	.	.	.	.	.	.	.	.	.	.	.	.	.
0=322	A2	Cc01g03230	.	.	.	.	.	.	.	.	.	.	.	.	.	.
0=323	A2	Cc01g03240	.	.	.	.	.	.	.	.	.	.	.	.	.	.
0=324	A2	Cc01g03250	.	.	.	.	.	.	.	.	.	.	.	.	.	.
0=325	A2	Cc01g03260	.	.	.	.	.	.	.	.	.	.	.	.	.	.
0=326	A2	Cc01g03270	.	.	.	.	.	.	.	.	.	.	.	.	.	.
0=327	A2	Cc01g03280	.	.	.	.	.	.	.	.	.	.	.	.	.	.
0=328	A2	Cc01g03290	.	.	.	.	.	.	.	.	.	.	.	.	.	.
0=329	A2	Cc01g03300	.	.	.	.	.	.	.	.	.	.	.	.	.	.
0=330	A2	Cc01g03310	.	.	.	.	.	.	.	.	.	.	.	.	.	.
0=331	A2	Cc01g03320	.	.	.	.	.	.	.	.	.	.	.	.	.	.
0=332	A2	Cc01g03330	.	.	.	.	.	.	.	.	.	.	.	.	.	.
0=333	A2	Cc01g03340	DC1g001996	.	.	.	.	.	.	.	.	.	.	.	.	.
0=334	A2	Cc01g03350	.	.	.	DC7g024377	.	.	.	.	.	.	.	.	.	.
0=335	A2	Cc01g03360	.	.	.	.	.	.	.	.	.	.	.	.	.	.
0=336	A2	Cc01g03370	.	.	.	.	.	.	.	.	.	.	.	.	.	.
0=337	A2	Cc01g03380	.	.	.	.	.	.	.	.	.	.	.	.	.	.
0=338	A2	Cc01g03390	.	.	.	.	.	.	.	.	.	.	.	.	.	.
0=339	A2	Cc01g03400	.	.	.	.	.	.	.	.	.	.	.	.	.	.
0=340	A2	Cc01g03410	.	.	.	.	.	.	.	.	.	.	.	.	.	.
0=341	A2	Cc01g03420	.	.	.	.	.	.	.	.	.	.	.	.	.	.
0=342	A2	Cc01g03430	.	.	.	.	.	.	.	.	.	.	.	.	.	.
0=343	A2	Cc01g03440	.	.	.	.	.	.	.	.	.	.	.	.	.	.
0=344	A2	Cc01g03450	.	.	.	.	.	.	.	.	.	.	.	.	.	.
0=345	A2	Cc01g03460	.	.	.	.	.	.	.	.	.	.	.	.	.	.
0=346	A2	Cc01g03470	.	.	.	.	.	.	.	.	.	.	.	.	.	.
0=347	A2	Cc01g03480	.	.	.	.	.	.	.	.	.	.	.	.	.	.
0=348	A2	Cc01g03490	.	.	.	.	.	.	.	.	.	.	.	.	.	.
0=349	A2	Cc01g03500	.	.	.	.	.	.	.	.	.	.	.	.	.	.
0=350	A2	Cc01g03510	.	.	DC7g023815	.	.	.	.	.	.	.	.	.	.	.
0=351	A2	Cc01g03520	.	.	.	.	.	.	.	.	.	.	.	.	.	.
0=352	A2	Cc01g03530	.	.	.	.	.	.	.	.	.	.	.	.	.	.
0=353	A2	Cc01g03540	.	.	.	.	.	.	.	.	.	.	.	.	.	.
0=354	A2	Cc01g03550	.	.	.	.	.	.	.	.	.	.	.	.	.	.
0=355	A2	Cc01g03560	.	.	.	.	.	.	.	.	.	.	.	.	.	.
0=356	A2	Cc01g03570	.	.	.	.	.	.	.	.	.	.	.	.	.	.
0=357	A2	Cc01g03580	.	.	.	.	.	.	.	.	.	.	.	.	.	.
0=358	A2	Cc01g03590	.	.	.	.	.	.	.	.	.	.	.	.	.	.
0=359	A2	Cc01g03600	.	.	.	.	.	.	.	.	.	.	.	.	.	.
0=360	A2	Cc01g03610	DC1g002024	.	.	DC7g024386	.	.	.	.	.	.	.	.	.	.
0=361	A2	Cc01g03620	.	.	.	.	.	.	.	.	.	.	.	.	.	.
0=362	A2	Cc01g03630	DC1g002025	.	.	.	.	.	.	.	.	.	.	.	.	.
0=363	A2	Cc01g03640	.	.	.	.	.	.	.	.	.	.	.	.	.	.
0=364	A2	Cc01g03650	DC1g002026	.	.	.	.	.	.	.	.	.	.	.	.	.
0=365	A2	Cc01g03660	.	.	.	.	.	.	.	.	.	.	.	.	.	.
0=366	A2	Cc01g03670	.	.	.	.	.	.	.	.	.	.	.	.	.	.
0=367	A2	Cc01g03680	.	.	.	.	.	.	.	.	.	.	.	.	.	.
0=368	A2	Cc01g03690	.	.	.	.	.	.	.	.	.	.	.	.	.	.
0=369	A2	Cc01g03700	.	.	.	.	.	.	.	.	.	.	.	.	.	.
0=370	A2	Cc01g03710	.	.	.	.	.	.	.	.	.	.	.	.	.	.
0=371	A2	Cc01g03720	.	.	.	.	.	.	.	.	.	.	.	.	.	.
0=372	A2	Cc01g03730	.	.	.	.	.	.	.	.	.	.	.	.	.	.
0=373	A2	Cc01g03740	.	.	.	.	.	.	.	.	.	.	.	.	.	.
0=374	A2	Cc01g03750	.	.	.	.	.	.	.	.	.	.	.	.	.	.
0=375	A2	Cc01g03760	.	.	.	.	.	.	.	.	.	.	.	.	.	.
0=376	A2	Cc01g03770	.	.	.	.	.	.	.	.	.	.	.	.	.	.
0=377	A2	Cc01g03780	.	.	.	.	.	.	.	.	.	.	.	.	.	.
0=378	A2	Cc01g03790	.	.	.	.	.	.	.	.	.	.	.	.	.	.
0=379	A2	Cc01g03800	.	.	.	.	.	.	.	.	.	.	.	.	.	.
0=380	A2	Cc01g03810	DC1g002029	.	.	.	.	.	.	.	.	.	.	.	.	.
0=381	A2	Cc01g03820	.	.	.	.	.	.	.	.	.	.	.	.	.	.
0=382	A2	Cc01g03830	.	.	.	.	.	.	.	.	.	.	.	.	.	.
0=383	A2	Cc01g03840	.	.	.	.	.	.	.	.	.	.	.	.	.	.
0=384	A2	Cc01g03850	.	.	.	.	.	.	.	.	.	.	.	.	.	.
0=385	A2	Cc01g03860	.	.	.	.	.	.	.	.	.	.	.	.	.	.
0=386	A2	Cc01g03870	.	.	.	.	.	.	.	.	.	.	.	.	.	.
0=387	A2	Cc01g03880	.	.	.	.	.	.	.	.	.	.	.	.	.	.
0=388	A2	Cc01g03890	.	.	.	.	.	.	.	.	.	.	.	.	.	.
0=389	A2	Cc01g03900	.	.	.	.	.	.	.	.	.	.	.	.	.	.
0=390	A2	Cc01g03910	.	.	.	.	.	.	.	.	.	.	.	.	.	.
0=391	A2	Cc01g03920	.	.	DC7g023805	DC7g024392	.	.	.	.	.	.	.	.	.	.
0=392	A2	Cc01g03930	.	.	.	.	.	.	.	.	.	.	.	.	.	.
0=393	A2	Cc01g03940	.	.	.	.	.	.	.	.	.	.	.	.	.	.
0=394	A2	Cc01g03950	.	.	.	.	.	.	.	.	.	.	.	.	.	.
0=395	A2	Cc01g03960	.	.	.	.	.	.	.	.	.	.	.	.	.	.
0=396	A2	Cc01g03970	.	DC9g030050	.	.	.	.	.	.	.	.	.	.	.	.
0=397	A2	Cc01g03980	.	.	.	.	.	.	.	.	.	.	.	.	.	.
0=398	A2	Cc01g03990	.	.	.	.	.	.	.	.	.	.	.	.	.	.
0=399	A2	Cc01g04000	.	.	.	.	.	.	.	.	.	.	.	.	.	.
0=400	A2	Cc01g04010	.	.	.	.	.	.	.	.	.	.	.	.	.	.
0=401	A2	Cc01g04020	.	.	.	.	.	.	.	.	.	.	.	.	.	.
0=402	A2	Cc01g04030	.	.	.	.	.	.	.	.	.	.	.	.	.	.
0=403	A2	Cc01g04040	.	.	.	.	.	.	.	.	.	.	.	.	.	.
0=404	A2	Cc01g04050	.	.	.	.	.	.	.	.	.	.	.	.	.	.
0=405	A2	Cc01g04060	.	.	.	DC7g024394	.	.	.	.	.	.	.	.	.	.
0=406	A2	Cc01g04070	.	.	.	DC7g024396	.	.	.	.	.	.	.	.	.	.
0=407	A2	Cc01g04080	.	.	.	.	.	.	.	.	.	.	.	.	.	.
0=408	A2	Cc01g04090	.	.	.	.	.	.	.	.	.	.	.	.	.	.
0=409	A2	Cc01g04100	.	.	.	.	.	.	.	.	.	.	.	.	.	.
0=410	A2	Cc01g04110	.	.	.	.	.	.	.	.	.	.	.	.	.	.
0=411	A2	Cc01g04120	.	.	.	.	.	.	.	.	.	.	.	.	.	.
0=412	A2	Cc01g04130	.	.	.	.	.	.	.	.	.	.	.	.	.	.
0=413	A2	Cc01g04140	DC1g002037	.	.	.	.	.	.	.	.	.	.	.	.	.
0=414	A2	Cc01g04150	.	DC9g029937	.	.	.	.	.	.	.	.	.	.	.	.
0=415	A2	Cc01g04160	.	.	DC7g023760	.	.	.	.	.	.	.	.	.	.	.
0=416	A2	Cc01g04170	.	.	.	.	.	.	.	.	.	.	.	.	.	.
0=417	A2	Cc01g04180	.	.	.	.	.	.	.	.	.	.	.	.	.	.
0=418	A2	Cc01g04190	.	.	.	.	.	.	.	.	.	.	.	.	.	.
0=419	A2	Cc01g04200	.	.	.	.	.	.	.	.	.	.	.	.	.	.
0=420	A2	Cc01g04210	.	.	.	.	.	.	.	.	.	.	.	.	.	.
0=421	A2	Cc01g04220	.	.	.	.	.	.	.	.	.	.	.	.	.	.
0=422	A2	Cc01g04230	.	.	.	.	.	.	.	.	.	.	.	.	.	.
0=423	A2	Cc01g04240	.	.	.	.	.	.	.	.	.	.	.	.	.	.
0=424	A2	Cc01g04250	.	.	.	.	.	.	.	.	.	.	.	.	.	.
0=425	A2	Cc01g04260	DC1g002041	.	.	.	.	.	.	.	.	.	.	.	.	.
0=426	A2	Cc01g04270	.	.	.	.	.	.	.	.	.	.	.	.	.	.
0=427	A2	Cc01g04280	.	.	.	.	.	.	.	.	.	.	.	.	.	.
0=428	A2	Cc01g04290	.	.	.	.	.	.	.	.	.	.	.	.	.	.
0=429	A2	Cc01g04300	.	.	.	.	.	.	.	.	.	.	.	.	.	.
0=430	A2	Cc01g04310	.	.	.	.	.	.	.	.	.	.	.	.	.	.
0=431	A2	Cc01g04320	.	.	.	.	.	.	.	.	.	.	.	.	.	.
0=432	A2	Cc01g04330	.	.	DC7g023759	.	.	.	.	.	.	.	.	.	.	.
0=433	A2	Cc01g04340	.	.	.	.	.	.	.	.	.	.	.	.	.	.
0=434	A2	Cc01g04350	.	.	.	.	.	.	.	.	.	.	.	.	.	.
0=435	A2	Cc01g04360	.	.	.	.	.	.	.	.	.	.	.	.	.	.
0=436	A2	Cc01g04370	.	.	.	.	.	.	.	.	.	.	.	.	.	.
0=437	A2	Cc01g04380	.	.	.	.	.	.	.	.	.	.	.	.	.	.
0=438	A2	Cc01g04390	DC1g002044	DC9g029941	DC7g023758	.	.	.	.	.	.	.	.	.	.	.
0=439	A2	Cc01g04400	DC1g002046	.	.	.	.	.	.	.	.	.	.	.	.	.
0=440	A2	Cc01g04410	DC1g002048	.	DC7g023757	.	.	.	.	.	.	.	.	.	.	.
0=441	A2	Cc01g04420	.	.	.	.	.	.	.	.	.	.	.	.	.	.
0=442	A2	Cc01g04430	.	.	.	.	.	.	.	.	.	.	.	.	.	.
0=443	A2	Cc01g04440	.	.	.	.	.	.	.	.	.	.	.	.	.	.
0=444	A2	Cc01g04450	.	.	.	.	.	.	.	.	.	.	.	.	.	.
0=445	A2	Cc01g04460	.	.	.	.	.	.	.	.	.	.	.	.	.	.
0=446	A2	Cc01g04470	.	DC9g030049	.	.	.	.	.	.	.	.	.	.	.	.
0=447	A2	Cc01g04480	.	.	.	.	.	.	.	.	.	.	.	.	.	.
0=448	A2	Cc01g04490	.	.	.	.	.	.	.	.	.	.	.	.	.	.
0=449	A2	Cc01g04500	.	.	.	.	.	.	.	.	.	.	.	.	.	.
0=450	A2	Cc01g04510	.	.	.	.	.	.	.	.	.	.	.	.	.	.
0=451	A2	Cc01g04520	.	.	.	.	.	.	.	.	.	.	.	.	.	.
0=452	A2	Cc01g04530	.	.	.	.	.	.	.	.	.	.	.	.	.	.
0=453	A2	Cc01g04540	.	.	.	.	.	.	.	.	.	.	.	.	.	.
0=454	A2	Cc01g04550	.	.	.	.	.	.	.	.	.	.	.	.	.	.
0=455	A2	Cc01g04560	.	.	.	.	.	.	.	.	.	.	.	.	.	.
0=456	A2	Cc01g04570	.	.	.	.	.	.	.	.	.	.	.	.	.	.
0=457	A2	Cc01g04580	.	.	.	.	.	.	.	.	.	.	.	.	.	.
0=458	A2	Cc01g04590	.	.	.	.	.	.	.	.	.	.	.	.	.	.
0=459	A2	Cc01g04600	.	.	.	.	.	.	.	.	.	.	.	.	.	.
0=460	A2	Cc01g04610	.	.	.	.	.	.	.	.	.	.	.	.	.	.
0=461	A2	Cc01g04620	.	.	.	.	.	.	.	.	.	.	.	.	.	.
0=462	A2	Cc01g04630	.	.	.	.	.	.	.	.	.	.	.	.	.	.
0=463	A2	Cc01g04640	.	.	.	.	.	.	.	.	.	.	.	.	.	.
0=464	A2	Cc01g04650	.	.	.	.	.	.	.	.	.	.	.	.	.	.
0=465	A2	Cc01g04660	.	.	.	.	.	.	.	.	.	.	.	.	.	.
0=466	A2	Cc01g04670	.	.	.	.	.	.	.	.	.	.	.	.	.	.
0=467	A2	Cc01g04680	.	.	.	.	.	.	.	.	.	.	.	.	.	.
0=468	A2	Cc01g04690	DC1g002051	DC9g029943	.	.	.	.	.	.	.	.	.	.	.	.
0=469	A2	Cc01g04700	.	.	.	.	.	.	.	.	.	.	.	.	.	.
0=470	A2	Cc01g04710	.	.	.	.	.	.	.	.	.	.	.	.	.	.
0=471	A2	Cc01g04720	.	.	.	.	.	.	.	.	.	.	.	.	.	.
0=472	A2	Cc01g04730	.	.	.	.	.	.	.	.	.	.	.	.	.	.
0=473	A2	Cc01g04740	DC1g002053	.	.	.	.	.	.	.	.	.	.	.	.	.
0=474	A2	Cc01g04750	.	DC9g029956	.	.	.	.	.	.	.	.	.	.	.	.
0=475	A2	Cc01g04760	.	DC9g029957	.	.	.	.	.	.	.	.	.	.	.	.
0=476	A2	Cc01g04770	.	.	.	.	.	.	.	.	.	.	.	.	.	.
0=477	A2	Cc01g04780	.	.	.	.	.	.	.	.	.	.	.	.	.	.
0=478	A2	Cc01g04790	.	.	.	.	.	.	.	.	.	.	.	.	.	.
0=479	A2	Cc01g04800	.	.	.	.	.	.	.	.	.	.	.	.	.	.
0=480	A2	Cc01g04810	.	.	.	.	.	.	.	.	.	.	.	.	.	.
0=481	A2	Cc01g04820	.	DC9g030034	.	.	.	.	.	.	.	.	.	.	.	.
0=482	A2	Cc01g04830	.	.	.	.	.	.	.	.	.	.	.	.	.	.
0=483	A2	Cc01g04840	.	.	.	.	.	.	.	.	.	.	.	.	.	.
0=484	A2	Cc01g04850	.	.	.	.	.	.	.	.	.	.	.	.	.	.
0=485	A2	Cc01g04860	DC1g002082	.	.	.	.	.	.	.	.	.	.	.	.	.
0=486	A2	Cc01g04870	.	.	.	.	.	.	.	.	.	.	.	.	.	.
0=487	A2	Cc01g04880	.	.	.	.	.	.	.	.	.	.	.	.	.	.
0=488	A2	Cc01g04890	.	DC9g029965	.	.	.	.	.	.	.	.	.	.	.	.
0=489	A2	Cc01g04900	.	.	.	.	.	.	.	.	.	.	.	.	.	.
0=490	A2	Cc01g04910	.	.	.	.	.	.	.	.	.	.	.	.	.	.
0=491	A2	Cc01g04920	.	.	.	.	.	.	.	.	.	.	.	.	.	.
0=492	A2	Cc01g04930	.	.	.	.	.	.	.	.	.	.	.	.	.	.
0=493	A2	Cc01g04940	.	.	.	.	.	.	.	.	.	.	.	.	.	.
0=494	A2	Cc01g04950	.	.	.	.	.	.	.	.	.	.	.	.	.	.
0=495	A2	Cc01g04960	.	.	.	.	.	.	.	.	.	.	.	.	.	.
0=496	A2	Cc01g04970	.	DC9g029990	.	.	.	.	.	.	.	.	.	.	.	.
0=497	A2	Cc01g04980	.	.	.	.	.	.	.	.	.	.	.	.	.	.
0=498	A2	Cc01g04990	.	.	.	.	.	.	.	.	.	.	.	.	.	.
0=499	A2	Cc01g05000	.	.	.	.	.	.	.	.	.	.	.	.	.	.
0=500	A2	Cc01g05010	.	.	.	.	.	.	.	.	.	.	.	.	.	.
0=501	A2	Cc01g05020	.	DC9g029968	.	.	.	.	.	.	.	.	.	.	.	.
0=502	A2	Cc01g05030	.	.	.	.	.	.	.	.	.	.	.	.	.	.
0=503	A2	Cc01g05040	.	.	.	.	.	.	.	.	.	.	.	.	.	.
0=504	A2	Cc01g05050	.	.	.	.	.	.	.	.	.	.	.	.	.	.
0=505	A2	Cc01g05060	.	.	.	.	.	.	.	.	.	.	.	.	.	.
0=506	A2	Cc01g05070	DC1g002112	.	.	.	.	.	.	.	.	.	.	.	.	.
0=507	A2	Cc01g05080	.	.	.	.	.	.	.	.	.	.	.	.	.	.
0=508	A2	Cc01g05090	.	.	.	.	.	.	.	.	.	.	.	.	.	.
0=509	A2	Cc01g05100	.	.	.	.	.	.	.	.	.	.	.	.	.	.
0=510	A2	Cc01g05110	DC1g002099	DC9g029986	.	.	.	.	.	.	.	.	.	.	.	.
0=511	A2	Cc01g05120	.	.	.	.	.	.	.	.	.	.	.	.	.	.
0=512	A2	Cc01g05130	.	.	.	.	.	.	.	.	.	.	.	.	.	.
0=513	A2	Cc01g05140	.	.	.	.	.	.	.	.	.	.	.	.	.	.
0=514	A2	Cc01g05150	.	.	.	.	.	.	.	.	.	.	.	.	.	.
0=515	A2	Cc01g05160	.	.	.	.	.	.	.	.	.	.	.	.	.	.
0=516	A2	Cc01g05170	.	.	.	.	.	.	.	.	.	.	.	.	.	.
0=517	A2	Cc01g05180	.	.	.	.	.	.	.	.	.	.	.	.	.	.
0=518	A2	Cc01g05190	.	.	.	.	.	.	.	.	.	.	.	.	.	.
0=519	A2	Cc01g05200	.	.	.	.	.	.	.	.	.	.	.	.	.	.
0=520	A2	Cc01g05210	.	.	.	.	.	.	.	.	.	.	.	.	.	.
0=521	A2	Cc01g05220	.	.	.	.	.	.	.	.	.	.	.	.	.	.
0=522	A2	Cc01g05230	.	.	.	.	.	.	.	.	.	.	.	.	.	.
0=523	A2	Cc01g05240	.	.	.	.	.	.	.	.	.	.	.	.	.	.
0=524	A2	Cc01g05250	.	.	.	.	.	.	.	.	.	.	.	.	.	.
0=525	A2	Cc01g05260	.	.	.	.	.	.	.	.	.	.	.	.	.	.
0=526	A2	Cc01g05270	.	.	.	.	.	.	.	.	.	.	.	.	.	.
0=527	A2	Cc01g05280	.	.	.	.	.	.	.	.	.	.	.	.	.	.
0=528	A2	Cc01g05290	.	.	.	.	.	.	.	.	.	.	.	.	.	.
0=529	A2	Cc01g05300	.	.	.	.	.	.	.	.	.	.	.	.	.	.
0=530	A2	Cc01g05310	.	.	.	.	.	.	.	.	.	.	.	.	.	.
0=531	A2	Cc01g05320	.	.	.	.	.	.	.	.	.	.	.	.	.	.
0=532	A2	Cc01g05330	.	.	.	.	.	.	.	.	.	.	.	.	.	.
0=533	A2	Cc01g05340	.	.	.	.	.	.	.	.	.	.	.	.	.	.
0=534	A2	Cc01g05350	.	.	.	.	.	.	.	.	.	.	.	.	.	.
0=535	A2	Cc01g05360	.	DC9g029989	.	.	.	.	.	.	.	.	.	.	.	.
0=536	A2	Cc01g05370	.	.	.	.	.	.	.	.	.	.	.	.	.	.
0=537	A2	Cc01g05380	.	.	.	.	.	.	.	.	.	.	.	.	.	.
0=538	A2	Cc01g05390	.	.	.	.	.	.	.	.	.	.	.	.	.	.
0=539	A2	Cc01g05400	DC1g002101	.	.	.	.	.	.	.	.	.	.	.	.	.
0=540	A2	Cc01g05410	.	.	.	.	.	.	.	.	.	.	.	.	.	.
0=541	A2	Cc01g05420	.	.	.	.	.	.	.	.	.	.	.	.	.	.
0=542	A2	Cc01g05430	.	.	.	.	.	.	.	.	.	.	.	.	.	.
0=543	A2	Cc01g05440	.	.	.	.	.	.	.	.	.	.	.	.	.	.
0=544	A2	Cc01g05450	DC1g002104	.	.	.	.	.	.	.	.	.	.	.	.	.
0=545	A2	Cc01g05460	.	.	.	.	.	.	.	.	.	.	.	.	.	.
0=546	A2	Cc01g05470	.	.	.	.	.	.	.	.	.	.	.	.	.	.
0=547	A2	Cc01g05480	.	.	.	.	.	.	.	.	.	.	.	.	.	.
0=548	A2	Cc01g05490	.	.	.	.	.	.	.	.	.	.	.	.	.	.
0=549	A2	Cc01g05500	.	.	.	.	.	.	.	.	.	.	.	.	.	.
0=550	A2	Cc01g05510	.	.	.	.	.	.	.	.	.	.	.	.	.	.
0=551	A2	Cc01g05520	.	.	.	.	.	.	.	.	.	.	.	.	.	.
0=552	A2	Cc01g05530	DC1g002102	DC9g029992	.	.	.	.	.	.	.	.	.	.	.	.
0=553	A2	Cc01g05540	.	.	.	.	.	.	.	.	.	.	.	.	.	.
0=554	A2	Cc01g05550	.	.	.	.	.	.	.	.	.	.	.	.	.	.
0=555	A2	Cc01g05560	.	.	.	.	.	.	.	.	.	.	.	.	.	.
0=556	A2	Cc01g05570	.	.	.	.	.	.	.	.	.	.	.	.	.	.
0=557	A2	Cc01g05580	.	.	.	.	.	.	.	.	.	.	.	.	.	.
0=558	A2	Cc01g05590	.	.	.	.	.	.	.	.	.	.	.	.	.	.
0=559	A2	Cc01g05600	.	.	.	.	.	.	.	.	.	.	.	.	.	.
0=560	A2	Cc01g05610	.	.	.	.	.	.	.	.	.	.	.	.	.	.
0=561	A2	Cc01g05620	.	.	.	.	.	.	.	.	.	.	.	.	.	.
0=562	A2	Cc01g05630	.	.	.	.	.	.	.	.	.	.	.	.	.	.
0=563	A2	Cc01g05640	DC1g002115	.	.	.	.	.	.	.	.	.	.	.	.	.
0=564	A2	Cc01g05650	.	.	.	.	.	.	.	.	.	.	.	.	.	.
0=565	A2	Cc01g05660	.	.	.	.	.	.	.	.	.	.	.	.	.	.
0=566	A2	Cc01g05670	.	.	.	.	.	.	.	.	.	.	.	.	.	.
0=567	A2	Cc01g05680	DC1g002118	.	.	.	.	.	.	.	.	.	.	.	.	.
0=568	A2	Cc01g05690	.	.	.	.	.	.	.	.	.	.	.	.	.	.
0=569	A2	Cc01g05700	.	.	.	.	.	.	.	.	.	.	.	.	.	.
0=570	A2	Cc01g05710	.	.	.	.	.	.	.	.	.	.	.	.	.	.
0=571	A2	Cc01g05720	.	.	.	.	.	.	.	.	.	.	.	.	.	.
0=572	A2	Cc01g05730	.	.	.	.	.	.	.	.	.	.	.	.	.	.
0=573	A2	Cc01g05740	.	.	.	.	.	.	.	.	.	.	.	.	.	.
0=574	A2	Cc01g05750	.	.	.	.	.	.	.	.	.	.	.	.	.	.
0=575	A2	Cc01g05760	.	.	.	.	.	.	.	.	.	.	.	.	.	.
0=576	A2	Cc01g05770	.	.	.	.	.	.	.	.	.	.	.	.	.	.
0=577	A2	Cc01g05780	.	.	.	.	.	.	.	.	.	.	.	.	.	.
0=578	A2	Cc01g05790	DC1g002094	DC9g029980	.	.	.	.	.	.	.	.	.	.	.	.
0=579	A2	Cc01g05800	.	.	.	.	.	.	.	.	.	.	.	.	.	.
0=580	A2	Cc01g05810	DC1g002093	.	.	.	.	.	.	.	.	.	.	.	.	.
0=581	A2	Cc01g05820	.	.	.	.	.	.	.	.	.	.	.	.	.	.
0=582	A2	Cc01g05830	.	.	.	.	.	.	.	.	.	.	.	.	.	.
0=583	A2	Cc01g05840	.	.	.	.	.	.	.	.	.	.	.	.	.	.
0=584	A2	Cc01g05850	.	.	.	.	.	.	.	.	.	.	.	.	.	.
0=585	A2	Cc01g05860	.	.	.	.	.	.	.	.	.	.	.	.	.	.
0=586	A2	Cc01g05870	.	.	.	.	.	.	.	.	.	.	.	.	.	.
0=587	A2	Cc01g05880	.	DC9g029978	.	.	.	.	.	.	.	.	.	.	.	.
0=588	A2	Cc01g05890	DC1g002091	.	.	.	.	.	.	.	.	.	.	.	.	.
0=589	A2	Cc01g05900	.	.	.	.	.	.	.	.	.	.	.	.	.	.
0=590	A2	Cc01g05910	.	.	.	.	.	.	.	.	.	.	.	.	.	.
0=591	A2	Cc01g05920	.	.	.	.	.	.	.	.	.	.	.	.	.	.
0=592	A2	Cc01g05930	.	.	.	.	.	.	.	.	.	.	.	.	.	.
0=593	A2	Cc01g05940	.	.	.	.	.	.	.	.	.	.	.	.	.	.
0=594	A2	Cc01g05950	.	.	.	.	.	.	.	.	.	.	.	.	.	.
0=595	A2	Cc01g05960	.	.	.	.	.	.	.	.	.	.	.	.	.	.
0=596	A2	Cc01g05970	.	.	.	.	.	.	.	.	.	.	.	.	.	.
0=597	A2	Cc01g05980	.	.	.	.	.	.	.	.	.	.	.	.	.	.
0=598	A2	Cc01g05990	.	.	.	.	.	.	.	.	.	.	.	.	.	.
0=599	A2	Cc01g06000	DC1g002090	.	.	.	.	.	.	.	.	.	.	.	.	.
0=600	A2	Cc01g06010	.	.	.	.	.	.	.	.	.	.	.	.	.	.
0=601	A2	Cc01g06020	.	.	.	.	.	.	.	.	.	.	.	.	.	.
0=602	A2	Cc01g06030	.	.	.	.	.	.	.	.	.	.	.	.	.	.
0=603	A2	Cc01g06040	.	.	.	.	.	.	.	.	.	.	.	.	.	.
0=604	A2	Cc01g06050	.	.	.	.	.	.	.	.	.	.	.	.	.	.
0=605	A2	Cc01g06060	.	.	.	.	.	.	.	.	.	.	.	.	.	.
0=606	A2	Cc01g06070	.	.	.	.	.	.	.	.	.	.	.	.	.	.
0=607	A2	Cc01g06080	.	.	.	.	.	.	.	.	.	.	.	.	.	.
0=608	A2	Cc01g06090	.	.	.	.	.	.	.	.	.	.	.	.	.	.
0=609	A2	Cc01g06100	.	.	.	.	.	.	.	.	.	.	.	.	.	.
0=610	A2	Cc01g06110	.	.	.	.	.	.	.	.	.	.	.	.	.	.
0=611	A2	Cc01g06120	.	.	.	.	.	.	.	.	.	.	.	.	.	.
0=612	A2	Cc01g06130	.	.	.	.	.	.	.	.	.	.	.	.	.	.
0=613	A2	Cc01g06140	.	.	.	.	.	.	.	.	.	.	.	.	.	.
0=614	A2	Cc01g06150	.	.	.	.	.	.	.	.	.	.	.	.	.	.
0=615	A2	Cc01g06160	.	DC9g029970	.	.	.	.	.	.	.	.	.	.	.	.
0=616	A2	Cc01g06170	.	.	.	.	.	.	.	.	.	.	.	.	.	.
0=617	A2	Cc01g06180	.	.	.	.	.	.	.	.	.	.	.	.	.	.
0=618	A2	Cc01g06190	.	.	.	.	.	.	.	.	.	.	.	.	.	.
0=619	A2	Cc01g06200	.	DC9g029969	.	.	.	.	.	.	.	.	.	.	.	.
0=620	A2	Cc01g06210	.	.	.	.	.	.	.	.	.	.	.	.	.	.
0=621	A2	Cc01g06220	.	.	.	.	.	.	.	.	.	.	.	.	.	.
0=622	A2	Cc01g06230	.	.	.	.	.	.	.	.	.	.	.	.	.	.
0=623	A2	Cc01g06240	.	.	.	.	.	.	.	.	.	.	.	.	.	.
0=624	A2	Cc01g06250	.	.	.	.	.	.	.	.	.	.	.	.	.	.
0=625	A2	Cc01g06260	.	.	.	.	.	.	.	.	.	.	.	.	.	.
0=626	A2	Cc01g06270	.	.	.	.	.	.	.	.	.	.	.	.	.	.
0=627	A2	Cc01g06280	.	.	.	.	.	.	.	.	.	.	.	.	.	.
0=628	A2	Cc01g06290	.	.	.	.	.	.	.	.	.	.	.	.	.	.
0=629	A2	Cc01g06300	.	.	.	.	.	.	.	.	.	.	.	.	.	.
0=630	A2	Cc01g06310	.	.	.	.	.	.	.	.	.	.	.	.	.	.
0=631	A2	Cc01g06320	.	.	.	.	.	.	.	.	.	.	.	.	.	.
0=632	A2	Cc01g06330	.	.	.	.	.	.	.	.	.	.	.	.	.	.
0=633	A2	Cc01g06340	.	.	.	.	.	.	.	.	.	.	.	.	.	.
0=634	A2	Cc01g06350	.	.	.	.	.	.	.	.	.	.	.	.	.	.
0=635	A2	Cc01g06360	.	.	.	.	.	.	.	.	.	.	.	.	.	.
0=636	A2	Cc01g06370	.	.	.	.	.	.	.	.	.	.	.	.	.	.
0=637	A2	Cc01g06380	.	.	.	.	.	.	.	.	.	.	.	.	.	.
0=638	A2	Cc01g06390	.	.	.	.	.	.	.	.	.	.	.	.	.	.
0=639	A2	Cc01g06400	.	.	.	.	.	.	.	.	.	.	.	.	.	.
0=640	A2	Cc01g06410	.	.	.	.	.	.	.	.	.	.	.	.	.	.
0=641	A2	Cc01g06420	.	.	.	.	.	.	.	.	.	.	.	.	.	.
0=642	A2	Cc01g06430	.	.	.	.	.	.	.	.	.	.	.	.	.	.
0=643	A2	Cc01g06440	.	.	.	.	.	.	.	.	.	.	.	.	.	.
0=644	A2	Cc01g06450	.	.	.	.	.	.	.	.	.	.	.	.	.	.
0=645	A2	Cc01g06460	.	.	.	.	.	.	.	.	.	.	.	.	.	.
0=646	A2	Cc01g06470	.	.	.	.	.	.	.	.	.	.	.	.	.	.
0=647	A2	Cc01g06480	DC1g002089	.	.	.	.	.	.	.	.	.	.	.	.	.
0=648	A2	Cc01g06490	.	.	.	.	.	.	.	.	.	.	.	.	.	.
0=649	A2	Cc01g06500	.	.	.	.	.	.	.	.	.	.	.	.	.	.
0=650	A2	Cc01g06510	.	.	.	.	.	.	.	.	.	.	.	.	.	.
0=651	A2	Cc01g06520	.	.	.	.	.	.	.	.	.	.	.	.	.	.
0=652	A2	Cc01g06530	.	.	.	.	.	.	.	.	.	.	.	.	.	.
0=653	A2	Cc01g06540	.	.	.	.	.	.	.	.	.	.	.	.	.	.
0=654	A2	Cc01g06550	.	.	.	.	.	.	.	.	.	.	.	.	.	.
0=655	A2	Cc01g06560	.	.	.	.	.	.	.	.	.	.	.	.	.	.
0=656	A2	Cc01g06570	.	.	.	.	.	.	.	.	.	.	.	.	.	.
0=657	A2	Cc01g06580	.	.	.	.	.	.	.	.	.	.	.	.	.	.
0=658	A2	Cc01g06590	.	.	.	.	.	.	.	.	.	.	.	.	.	.
0=659	A2	Cc01g06600	.	.	.	.	.	.	.	.	.	.	.	.	.	.
0=660	A2	Cc01g06610	.	.	.	.	.	.	.	.	.	.	.	.	.	.
0=661	A2	Cc01g06620	.	.	.	.	.	.	.	.	.	.	.	.	.	.
0=662	A2	Cc01g06630	.	.	.	.	.	.	.	.	.	.	.	.	.	.
0=663	A2	Cc01g06640	.	.	.	.	.	.	.	.	.	.	.	.	.	.
0=664	A2	Cc01g06650	.	.	.	.	.	.	.	.	.	.	.	.	.	.
0=665	A2	Cc01g06660	.	.	.	.	.	.	.	.	.	.	.	.	.	.
0=666	A2	Cc01g06670	.	.	.	.	.	.	.	.	.	.	.	.	.	.
0=667	A2	Cc01g06680	.	.	.	.	.	.	.	.	.	.	.	.	.	.
0=668	A2	Cc01g06690	.	.	.	.	.	.	.	.	.	.	.	.	.	.
0=669	A2	Cc01g06700	.	.	.	.	.	.	.	.	.	.	.	.	.	.
0=670	A2	Cc01g06710	.	.	.	.	.	.	.	.	.	.	.	.	.	.
0=671	A2	Cc01g06720	.	.	.	.	.	.	.	.	.	.	.	.	.	.
0=672	A2	Cc01g06730	.	.	.	.	.	.	.	.	.	.	.	.	.	.
0=673	A2	Cc01g06740	.	.	.	.	.	.	.	.	.	.	.	.	.	.
0=674	A2	Cc01g06750	.	.	.	.	.	.	.	.	.	.	.	.	.	.
0=675	A2	Cc01g06760	.	.	.	.	.	.	.	.	.	.	.	.	.	.
0=676	A2	Cc01g06770	.	.	.	.	.	.	.	.	.	.	.	.	.	.
0=677	A2	Cc01g06780	.	.	.	.	.	.	.	.	.	.	.	.	.	.
0=678	A2	Cc01g06790	.	.	.	.	.	.	.	.	.	.	.	.	.	.
0=679	A2	Cc01g06800	.	.	.	.	.	.	.	.	.	.	.	.	.	.
0=680	A2	Cc01g06810	.	.	.	.	.	.	.	.	.	.	.	.	.	.
0=681	A2	Cc01g06820	.	.	.	.	.	.	.	.	.	.	.	.	.	.
0=682	A2	Cc01g06830	.	.	.	.	.	.	.	.	.	.	.	.	.	.
0=683	A2	Cc01g06840	.	.	.	.	.	.	.	.	.	.	.	.	.	.
0=684	A2	Cc01g06850	.	.	.	.	.	.	.	.	.	.	.	.	.	.
0=685	A2	Cc01g06860	.	.	.	.	.	.	.	.	.	.	.	.	.	.
0=686	A2	Cc01g06870	.	.	.	.	.	.	.	.	.	.	.	.	.	.
0=687	A2	Cc01g06880	.	.	.	.	.	.	.	.	.	.	.	.	.	.
0=688	A2	Cc01g06890	.	.	.	.	.	.	.	.	.	.	.	.	.	.
0=689	A2	Cc01g06900	.	.	.	.	.	.	.	.	.	.	.	.	.	.
0=690	A2	Cc01g06910	.	.	.	.	.	.	.	.	.	.	.	.	.	.
0=691	A2	Cc01g06920	.	.	.	.	.	.	.	.	.	.	.	.	.	.
0=692	A2	Cc01g06930	.	.	.	.	.	.	.	.	.	.	.	.	.	.
0=693	A2	Cc01g06940	.	.	.	.	.	.	.	.	.	.	.	.	.	.
0=694	A2	Cc01g06950	.	.	.	.	.	.	.	.	.	.	.	.	.	.
0=695	A2	Cc01g06960	.	.	.	.	.	.	.	.	.	.	.	.	.	.
0=696	A2	Cc01g06970	.	.	.	.	.	.	.	.	.	.	.	.	.	.
0=697	A2	Cc01g06980	.	.	.	.	.	.	.	.	.	.	.	.	.	.
0=698	A2	Cc01g06990	.	.	.	.	.	.	.	.	.	.	.	.	.	.
0=699	A2	Cc01g07000	.	.	.	.	.	.	.	.	.	.	.	.	.	.
0=700	A2	Cc01g07010	.	.	.	.	.	.	.	.	.	.	.	.	.	.
0=701	A2	Cc01g07020	.	.	.	.	.	.	.	.	.	.	.	.	.	.
0=702	A2	Cc01g07030	.	.	.	.	.	.	.	.	.	.	.	.	.	.
0=703	A2	Cc01g07040	.	.	.	.	.	.	.	.	.	.	.	.	.	.
0=704	A2	Cc01g07050	DC1g002136	.	.	.	.	.	.	.	.	.	.	.	.	.
0=705	A2	Cc01g07060	.	.	.	.	.	.	.	.	.	.	.	.	.	.
0=706	A2	Cc01g07070	.	.	.	.	.	.	.	.	.	.	.	.	.	.
0=707	A2	Cc01g07080	.	.	.	.	.	.	.	.	.	.	.	.	.	.
0=708	A2	Cc01g07090	.	.	.	.	.	.	.	.	.	.	.	.	.	.
0=709	A2	Cc01g07100	.	.	.	.	.	.	.	.	.	.	.	.	.	.
0=710	A2	Cc01g07110	.	.	.	.	.	.	.	.	.	.	.	.	.	.
0=711	A2	Cc01g07120	.	.	.	.	.	.	.	.	.	.	.	.	.	.
0=712	A2	Cc01g07130	.	.	.	.	.	.	.	.	.	.	.	.	.	.
0=713	A2	Cc01g07140	.	.	.	.	.	.	.	.	.	.	.	.	.	.
0=714	A2	Cc01g07150	.	.	.	.	.	.	.	.	.	.	.	.	.	.
0=715	A2	Cc01g07160	.	.	.	.	.	.	.	.	.	.	.	.	.	.
0=716	A2	Cc01g07170	.	.	.	.	.	.	.	.	.	.	.	.	.	.
0=717	A2	Cc01g07180	.	.	.	.	.	.	.	.	.	.	.	.	.	.
0=718	A2	Cc01g07190	.	.	.	.	.	.	.	.	.	.	.	.	.	.
0=719	A2	Cc01g07200	.	.	.	.	.	.	.	.	.	.	.	.	.	.
0=720	A2	Cc01g07210	.	.	.	.	.	.	.	.	.	.	.	.	.	.
0=721	A2	Cc01g07220	.	.	.	.	.	.	.	.	.	.	.	.	.	.
0=722	A2	Cc01g07230	.	.	.	.	.	.	.	.	.	.	.	.	.	.
0=723	A2	Cc01g07240	.	.	.	.	.	.	.	.	.	.	.	.	.	.
0=724	A2	Cc01g07250	.	.	.	.	.	.	.	.	.	.	.	.	.	.
0=725	A2	Cc01g07260	.	.	.	.	.	.	.	.	.	.	.	.	.	.
0=726	A2	Cc01g07270	.	.	.	.	.	.	.	.	.	.	.	.	.	.
0=727	A2	Cc01g07280	.	.	.	.	.	.	.	.	.	.	.	.	.	.
0=728	A2	Cc01g07290	.	.	.	.	.	.	.	.	.	.	.	.	.	.
0=729	A2	Cc01g07300	.	.	.	.	.	.	.	.	.	.	.	.	.	.
0=730	A2	Cc01g07310	.	.	.	.	.	.	.	.	.	.	.	.	.	.
0=731	A2	Cc01g07320	.	.	.	.	.	.	.	.	.	.	.	.	.	.
0=732	A2	Cc01g07330	.	.	.	.	.	.	.	.	.	.	.	.	.	.
0=733	A2	Cc01g07340	.	.	.	.	.	.	.	.	.	.	.	.	.	.
0=734	A2	Cc01g07350	.	.	.	.	.	.	.	.	.	.	.	.	.	.
0=735	A2	Cc01g07360	.	.	.	.	.	.	.	.	.	.	.	.	.	.
0=736	A2	Cc01g07370	.	.	.	.	.	.	.	.	.	.	.	.	.	.
0=737	A2	Cc01g07380	.	.	.	.	.	.	.	.	.	.	.	.	.	.
0=738	A2	Cc01g07390	.	.	.	.	.	.	.	.	.	.	.	.	.	.
0=739	A2	Cc01g07400	.	.	.	.	.	.	.	.	.	.	.	.	.	.
0=740	A2	Cc01g07410	.	.	.	.	.	.	.	.	.	.	.	.	.	.
0=741	A2	Cc01g07420	.	.	.	.	.	.	.	.	.	.	.	.	.	.
0=742	A2	Cc01g07430	.	.	.	.	.	.	.	.	.	.	.	.	.	.
0=743	A2	Cc01g07440	.	.	.	.	.	.	.	.	.	.	.	.	.	.
0=744	A2	Cc01g07450	.	.	.	.	.	.	.	.	.	.	.	.	.	.
0=745	A2	Cc01g07460	.	.	.	.	.	.	.	.	.	.	.	.	.	.
0=746	A2	Cc01g07470	.	.	.	.	.	.	.	.	.	.	.	.	.	.
0=747	A2	Cc01g07480	.	.	.	.	.	.	.	.	.	.	.	.	.	.
0=748	A2	Cc01g07490	.	.	.	.	.	.	.	.	.	.	.	.	.	.
0=749	A2	Cc01g07500	.	.	.	.	.	.	.	.	.	.	.	.	.	.
0=750	A2	Cc01g07510	.	.	.	.	.	.	.	.	.	.	.	.	.	.
0=751	A2	Cc01g07520	.	.	.	.	.	.	.	.	.	.	.	.	.	.
0=752	A2	Cc01g07530	.	.	.	.	.	.	.	.	.	.	.	.	.	.
0=753	A2	Cc01g07540	.	.	.	.	.	.	.	.	.	.	.	.	.	.
0=754	A2	Cc01g07550	DC1g002131	.	.	.	.	.	.	.	.	.	.	.	.	.
0=755	A2	Cc01g07560	.	.	.	.	.	.	.	.	.	.	.	.	.	.
0=756	A2	Cc01g07570	.	.	.	.	.	.	.	.	.	.	.	.	.	.
0=757	A2	Cc01g07580	DC1g002130	.	.	.	.	.	.	.	.	.	.	.	.	.
0=758	A2	Cc01g07590	DC1g002127	.	.	.	.	.	.	.	.	.	.	.	.	.
0=759	A2	Cc01g07600	DC1g002126	.	.	.	.	.	.	.	.	.	.	.	.	.
0=760	A2	Cc01g07610	.	.	.	.	.	.	.	.	.	.	.	.	.	.
0=761	A2	Cc01g07620	.	.	.	.	.	.	.	.	.	.	.	.	.	.
0=762	A2	Cc01g07630	.	.	.	.	.	.	.	.	.	.	.	.	.	.
0=763	A2	Cc01g07640	.	.	.	.	.	.	.	.	.	.	.	.	.	.
0=764	A2	Cc01g07650	.	.	.	.	.	.	.	.	.	.	.	.	.	.
0=765	A2	Cc01g07660	.	.	.	.	.	.	.	.	.	.	.	.	.	.
0=766	A2	Cc01g07670	.	.	.	.	Cc06g06600	.	.	DC4g013443	.	.	.	.	.	.
0=767	A2	Cc01g07680	.	.	.	.	.	.	.	.	.	.	.	.	.	.
0=768	A2	Cc01g07690	.	.	.	.	.	.	.	.	.	.	.	.	.	.
0=769	A2	Cc01g07700	.	.	.	.	Cc06g06620	.	DC6g020699	.	DC3g012243	.	.	.	.	.
0=770	A2	Cc01g07710	.	.	.	.	.	.	.	.	.	.	.	.	.	.
0=771	A2	Cc01g07720	.	.	.	.	.	.	.	.	.	.	.	.	.	.
0=772	A2	Cc01g07730	.	.	.	.	.	.	.	.	.	.	.	.	.	.
0=773	A2	Cc01g07740	.	.	.	.	.	.	.	.	.	.	.	.	.	.
0=774	A2	Cc01g07750	.	.	.	.	.	.	.	.	.	.	.	.	.	.
0=775	A2	Cc01g07760	.	.	.	.	.	.	.	.	.	.	.	.	.	.
0=776	A2	Cc01g07770	.	.	.	.	.	.	.	.	.	.	.	.	.	.
0=777	A2	Cc01g07780	.	.	.	.	.	.	.	.	.	.	.	.	.	.
0=778	A2	Cc01g07790	.	.	.	.	.	.	.	.	.	.	.	.	.	.
0=779	A2	Cc01g07800	.	.	.	.	.	.	.	.	.	.	.	.	.	.
0=780	A2	Cc01g07810	.	.	.	.	.	.	.	.	.	.	.	.	.	.
0=781	A2	Cc01g07820	.	.	.	.	.	.	.	.	.	.	.	.	.	.
0=782	A2	Cc01g07830	.	.	.	.	.	.	.	.	.	.	.	.	.	.
0=783	A2	Cc01g07840	.	.	.	.	.	.	.	.	.	.	.	.	.	.
0=784	A2	Cc01g07850	.	.	.	.	Cc06g06810	.	.	DC4g013447	.	.	.	.	.	.
0=785	A2	Cc01g07860	DC3g012269	.	.	DC2g006201	.	.	.	.	.	.	.	.	.	.
0=786	A2	Cc01g07870	.	.	.	.	.	.	.	.	.	.	.	.	.	.
0=787	A2	Cc01g07880	.	.	DC6g022910	.	.	.	.	.	.	.	.	.	.	.
0=788	A2	Cc01g07890	.	.	.	.	.	.	.	.	.	.	.	.	.	.
0=789	A2	Cc01g07900	.	.	.	.	.	.	.	.	.	.	.	.	.	.
0=790	A2	Cc01g07910	.	.	.	.	.	.	.	.	.	.	.	.	.	.
0=791	A2	Cc01g07920	.	.	.	.	.	.	.	.	.	.	.	.	.	.
0=792	A2	Cc01g07930	.	.	.	.	.	.	.	.	.	.	.	.	.	.
0=793	A2	Cc01g07940	.	.	.	.	.	.	.	.	.	.	.	.	.	.
0=794	A2	Cc01g07950	.	.	.	.	.	.	.	.	.	.	.	.	.	.
0=795	A2	Cc01g07960	.	.	.	.	Cc06g06910	.	.	.	DC3g012255	.	.	.	.	.
0=796	A2	Cc01g07970	.	.	.	.	.	.	.	.	.	.	.	.	.	.
0=797	A2	Cc01g07980	.	.	.	.	.	.	.	.	.	.	.	.	.	.
0=798	A2	Cc01g07990	.	.	.	.	.	.	.	.	.	.	.	.	.	.
0=799	A2	Cc01g08000	.	.	.	.	.	.	.	.	.	.	.	.	.	.
0=800	A2	Cc01g08010	.	.	.	.	.	.	.	.	.	.	.	.	.	.
0=801	A2	Cc01g08020	.	.	.	.	.	.	.	.	.	.	.	.	.	.
0=802	A2	Cc01g08030	.	.	.	.	.	.	.	.	.	.	.	.	.	.
0=803	A2	Cc01g08040	.	.	.	.	.	.	.	.	.	.	.	.	.	.
0=804	A2	Cc01g08050	.	.	.	.	.	.	.	.	.	.	.	.	.	.
0=805	A2	Cc01g08060	.	.	.	.	.	.	.	.	.	.	.	.	.	.
0=806	A2	Cc01g08070	.	.	.	.	.	.	.	.	.	.	.	.	.	.
0=807	A2	Cc01g08080	.	.	.	.	.	.	.	.	.	.	.	.	.	.
0=808	A2	Cc01g08090	.	.	.	.	Cc06g06480	DC3g009175	.	.	.	.	.	.	.	.
0=809	A2	Cc01g08100	.	.	.	.	.	.	.	.	.	.	.	.	.	.
0=810	A2	Cc01g08110	.	.	.	.	.	.	.	.	.	.	.	.	.	.
0=811	A2	Cc01g08120	.	.	.	.	.	.	.	.	.	.	.	.	.	.
0=812	A2	Cc01g08130	.	.	.	.	.	.	.	.	.	.	.	.	.	.
0=813	A2	Cc01g08140	.	.	.	.	.	.	.	.	.	.	.	.	.	.
0=814	A2	Cc01g08150	.	.	.	.	.	.	.	.	.	.	.	.	.	.
0=815	A2	Cc01g08160	.	.	.	.	.	.	.	.	.	.	.	.	.	.
0=816	A2	Cc01g08170	.	.	.	.	.	.	.	.	.	.	.	.	.	.
0=817	A2	Cc01g08180	.	.	.	.	.	.	.	.	.	.	.	.	.	.
0=818	A2	Cc01g08190	.	.	.	.	.	.	.	.	.	.	.	.	.	.
0=819	A2	Cc01g08200	.	.	.	.	.	.	.	.	.	.	.	.	.	.
0=820	A2	Cc01g08210	.	.	.	.	.	.	.	.	.	.	.	.	.	.
0=821	A2	Cc01g08220	.	.	.	.	.	.	.	.	.	.	.	.	.	.
0=822	A2	Cc01g08230	.	.	.	.	.	.	.	.	.	.	.	.	.	.
0=823	A2	Cc01g08240	.	.	.	.	.	.	.	.	.	.	.	.	.	.
0=824	A2	Cc01g08250	.	.	.	.	.	.	.	.	.	.	.	.	.	.
0=825	A2	Cc01g08260	.	.	.	.	.	.	.	.	.	.	.	.	.	.
0=826	A2	Cc01g08270	.	.	.	.	.	.	.	.	.	.	.	.	.	.
0=827	A2	Cc01g08280	.	.	.	.	.	.	.	.	.	.	.	.	.	.
0=828	A2	Cc01g08290	.	.	.	.	.	.	.	.	.	.	.	.	.	.
0=829	A2	Cc01g08300	.	.	.	.	.	.	.	.	.	.	.	.	.	.
0=830	A2	Cc01g08310	.	.	.	.	.	.	.	.	.	.	.	.	.	.
0=831	A2	Cc01g08320	.	.	.	.	.	.	.	.	.	.	.	.	.	.
0=832	A2	Cc01g08330	.	.	.	.	.	.	.	.	.	.	.	.	.	.
0=833	A2	Cc01g08340	.	.	.	.	.	.	.	.	.	.	.	.	.	.
0=834	A2	Cc01g08350	.	.	DC6g022907	.	.	.	.	.	.	.	.	.	.	.
0=835	A2	Cc01g08360	DC3g012264	.	.	DC2g006193	.	.	.	.	.	.	.	.	.	.
0=836	A2	Cc01g08370	DC3g012263	.	.	.	Cc06g07190	.	DC6g020666	.	DC3g012263	.	.	.	.	.
0=837	A2	Cc01g08380	.	.	.	.	Cc06g07200	.	DC6g020665	DC4g013474	.	.	.	.	.	.
0=838	A2	Cc01g08390	.	.	.	.	Cc06g07210	.	DC6g020664	.	DC3g012264	.	.	.	.	.
0=839	A2	Cc01g08400	.	.	.	.	Cc06g07220	.	DC6g020663	.	.	.	.	.	.	.
0=840	A2	Cc01g08410	.	.	.	.	.	.	.	.	.	.	.	.	.	.
0=841	A2	Cc01g08420	.	.	DC6g022906	.	.	.	.	.	.	.	.	.	.	.
0=842	A2	Cc01g08430	.	.	DC6g022905	.	.	.	.	.	.	.	.	.	.	.
0=843	A2	Cc01g08440	.	.	.	.	.	.	.	.	.	.	.	.	.	.
0=844	A2	Cc01g08450	.	.	.	.	.	.	.	.	.	.	.	.	.	.
0=845	A2	Cc01g08460	.	.	.	.	.	.	.	.	.	.	.	.	.	.
0=846	A2	Cc01g08470	.	.	.	.	.	.	.	.	.	.	.	.	.	.
0=847	A2	Cc01g08480	.	.	.	.	.	.	.	.	.	.	.	.	.	.
0=848	A2	Cc01g08490	.	.	.	.	.	.	.	.	.	.	.	.	.	.
0=849	A2	Cc01g08500	.	.	.	DC2g006184	.	.	.	.	.	.	.	.	.	.
0=850	A2	Cc01g08510	.	.	.	.	.	.	.	.	.	.	.	.	.	.
0=851	A2	Cc01g08520	.	.	.	.	.	.	.	.	.	.	.	.	.	.
0=852	A2	Cc01g08530	.	.	.	.	.	.	.	.	.	.	.	.	.	.
0=853	A2	Cc01g08540	.	.	.	.	.	.	.	.	.	Cc02g09380	.	.	.	.
0=854	A2	Cc01g08550	.	.	.	.	.	.	.	.	.	.	.	.	.	.
0=855	A2	Cc01g08560	.	.	.	.	.	.	.	.	.	.	.	.	.	.
0=856	A2	Cc01g08570	.	.	.	.	.	.	.	.	.	.	.	.	.	.
0=857	A2	Cc01g08580	DC3g012232	.	.	DC2g006181	Cc06g06460	.	DC6g020713	DC4g013439	DC5g016918	.	.	.	.	.
0=858	A2	Cc01g08590	.	.	.	DC2g006180	.	.	.	.	.	.	.	.	.	.
0=859	A2	Cc01g08600	.	.	.	.	.	.	.	.	.	.	.	.	.	.
0=860	A2	Cc01g08610	.	.	DC3g010316	DC2g006178	Cc06g06370	.	DC6g020719	.	.	.	.	.	.	.
0=861	A2	Cc01g08620	.	.	DC3g010317	.	.	.	.	.	.	.	.	.	.	.
0=862	A2	Cc01g08630	.	.	.	.	Cc06g06340	.	DC6g020721	DC4g013429	.	.	.	.	.	.
0=863	A2	Cc01g08640	.	.	DC3g010318	.	Cc06g06320	.	.	DC4g013427	.	.	.	.	.	.
0=864	A2	Cc01g08650	DC3g012231	.	DC3g010319	.	Cc06g06310	.	DC6g020724	.	DC3g012231	.	.	.	.	.
0=865	A2	Cc01g08660	.	.	.	.	.	.	.	.	.	.	.	.	.	.
0=866	A2	Cc01g08670	.	.	.	.	.	.	.	.	.	.	.	.	.	.
0=867	A2	Cc01g08680	.	.	.	.	.	.	.	.	.	.	.	.	.	.
0=868	A2	Cc01g08690	.	.	.	.	.	.	.	.	.	.	.	.	.	.
0=869	A2	Cc01g08700	.	.	.	.	.	.	.	.	.	.	.	.	.	.
0=870	A2	Cc01g08710	.	.	.	.	.	.	.	.	.	.	.	.	.	.
0=871	A2	Cc01g08720	.	.	.	.	.	.	.	.	.	.	.	.	.	.
0=872	A2	Cc01g08730	.	.	.	.	.	.	.	.	.	.	.	.	.	.
0=873	A2	Cc01g08740	.	.	.	.	.	.	.	.	.	.	.	.	.	.
0=874	A2	Cc01g08750	.	.	.	.	.	.	.	.	.	.	.	.	.	.
0=875	A2	Cc01g08760	.	.	.	.	.	.	.	.	.	.	.	.	.	.
0=876	A2	Cc01g08770	.	.	DC3g010324	.	Cc06g06280	.	DC6g020731	DC4g013420	.	.	.	.	.	.
0=877	A2	Cc01g08780	DC3g012226	.	.	.	.	.	.	.	.	.	.	.	.	.
0=878	A2	Cc01g08790	DC3g012216	.	DC3g010330	DC2g006172	Cc06g06220	.	.	DC4g013416	DC3g012216	.	.	.	.	.
0=879	A2	Cc01g08800	.	.	.	.	.	.	.	.	.	.	.	.	.	.
0=880	A2	Cc01g08810	.	.	.	.	.	.	.	.	.	.	.	.	.	.
0=881	A2	Cc01g08820	.	.	DC6g022894	.	.	.	.	.	.	.	.	.	.	.
0=882	A2	Cc01g08830	.	.	.	DC2g006171	.	.	.	.	.	.	.	.	.	.
0=883	A2	Cc01g08840	.	.	.	.	Cc06g06200	.	DC6g020735	DC4g013415	.	.	.	.	.	.
0=884	A2	Cc01g08850	DC3g012213	.	.	.	.	.	.	.	.	.	.	.	.	.
0=885	A2	Cc01g08860	DC3g012212	.	DC3g010332	.	Cc06g06190	.	.	DC4g013414	DC3g012212	.	.	.	.	.
0=886	A2	Cc01g08870	DC3g012211	.	DC3g010333	.	Cc06g06180	.	.	DC4g013412	DC3g012211	.	.	.	.	.
0=887	A2	Cc01g08880	.	.	.	.	.	.	.	.	.	.	.	.	.	.
0=888	A2	Cc01g08890	DC3g012210	.	.	.	.	.	.	.	.	Cc02g09590	DC5g018991	.	.	.
0=889	A2	Cc01g08900	.	.	.	.	.	.	.	.	.	.	.	.	.	.
0=890	A2	Cc01g08910	DC3g012208	.	DC3g010338	.	.	.	.	.	.	.	.	.	.	.
0=891	A2	Cc01g08920	DC3g012207	.	.	.	.	.	.	.	.	.	.	.	.	.
0=892	A2	Cc01g08930	.	.	.	.	.	.	.	.	.	.	.	.	.	.
0=893	A2	Cc01g08940	DC3g012206	.	.	.	.	.	.	.	.	.	.	.	.	.
0=894	A2	Cc01g08950	.	.	.	.	.	.	.	.	.	.	.	.	.	.
0=895	A2	Cc01g08960	.	.	.	.	.	.	.	.	.	.	.	.	.	.
0=896	A2	Cc01g08970	.	.	.	.	.	.	.	.	.	.	.	.	.	.
0=897	A2	Cc01g08980	.	.	.	DC2g006168	.	.	.	.	.	.	.	.	.	.
0=898	A2	Cc01g08990	.	.	.	.	.	.	.	.	.	.	.	.	.	.
0=899	A2	Cc01g09000	DC3g012203	.	DC3g010339	.	.	.	.	.	.	.	.	.	.	.
0=900	A2	Cc01g09010	.	.	.	DC2g006167	Cc06g06000	.	DC6g020739	DC4g013401	DC3g012204	.	.	.	.	.
0=901	A2	Cc01g09020	.	.	.	.	.	.	.	.	.	.	.	.	.	.
0=902	A2	Cc01g09030	.	.	.	.	.	.	.	.	.	.	.	.	.	.
0=903	A2	Cc01g09040	.	.	.	.	.	.	.	.	.	.	.	.	.	.
0=904	A2	Cc01g09050	.	.	DC3g010345	.	.	.	.	.	.	.	.	.	.	.
0=905	A2	Cc01g09060	.	.	.	.	.	.	.	.	.	.	.	.	.	.
0=906	A2	Cc01g09070	.	.	.	.	Cc06g05930	.	.	DC4g013396	.	.	.	.	.	.
0=907	A2	Cc01g09080	.	.	DC3g010346	DC2g006164	.	.	.	.	.	.	.	.	.	.
0=908	A2	Cc01g09090	.	.	.	.	.	.	.	.	.	.	.	.	.	.
0=909	A2	Cc01g09100	.	.	.	.	.	.	.	.	.	.	.	.	.	.
0=910	A2	Cc01g09110	.	.	DC3g010347	DC2g006162	.	.	.	.	.	.	.	.	.	.
0=911	A2	Cc01g09120	.	.	.	.	.	.	.	.	.	Cc02g09630	.	.	.	.
0=912	A2	Cc01g09130	DC3g012197	.	DC3g010351	DC2g006161	.	.	.	.	.	.	.	.	.	.
0=913	A2	Cc01g09140	.	.	.	.	.	.	.	.	.	.	.	.	.	.
0=914	A2	Cc01g09150	.	.	.	.	.	.	.	.	.	.	.	.	.	.
0=915	A2	Cc01g09160	.	.	.	.	.	.	.	.	.	.	.	.	.	.
0=916	A2	Cc01g09170	.	.	.	.	.	.	.	.	.	.	.	.	.	.
0=917	A2	Cc01g09180	.	.	.	.	.	.	.	.	.	.	.	.	.	.
0=918	A2	Cc01g09190	.	.	.	.	.	.	.	.	.	.	.	.	.	.
0=919	A2	Cc01g09200	.	.	.	.	.	.	.	.	.	.	.	.	.	.
0=920	A2	Cc01g09210	.	.	.	.	.	.	.	.	.	.	.	.	.	.
0=921	A2	Cc01g09220	.	.	.	.	.	.	.	.	.	.	.	.	.	.
0=922	A2	Cc01g09230	.	.	.	.	.	.	.	.	.	.	.	.	.	.
0=923	A2	Cc01g09240	.	.	.	.	.	.	.	.	.	.	.	.	.	.
0=924	A2	Cc01g09250	.	.	.	.	.	.	.	.	.	.	.	.	.	.
0=925	A2	Cc01g09260	.	.	.	.	.	.	.	.	.	.	.	.	.	.
0=926	A2	Cc01g09270	.	.	.	.	.	.	.	.	.	.	.	.	.	.
0=927	A2	Cc01g09280	DC3g012191	.	.	.	.	.	.	.	.	.	.	.	.	.
0=928	A2	Cc01g09290	DC3g012190	.	.	DC2g006160	.	.	.	.	.	.	.	.	.	.
0=929	A2	Cc01g09300	.	.	.	.	.	.	.	.	.	Cc02g09670	.	.	.	.
0=930	A2	Cc01g09310	DC3g012189	.	DC3g010357	.	.	.	.	.	.	.	.	.	.	.
0=931	A2	Cc01g09320	DC3g012188	.	.	.	Cc06g05660	.	DC6g020757	.	DC3g012189	Cc02g09760	.	.	.	.
0=932	A2	Cc01g09330	DC3g012187	.	DC3g010360	.	Cc06g05650	DC3g009158	.	.	DC3g012187	.	.	.	.	.
0=933	A2	Cc01g09340	.	.	.	.	.	.	.	.	.	.	.	.	.	.
0=934	A2	Cc01g09350	DC3g012186	.	.	.	.	.	.	.	.	.	.	.	.	.
0=935	A2	Cc01g09360	DC3g012185	.	.	.	.	.	.	.	.	.	.	.	.	.
0=936	A2	Cc01g09370	DC3g012184	.	.	.	.	.	.	.	.	.	.	.	.	.
0=937	A2	Cc01g09380	.	.	.	DC2g006157	.	.	.	.	.	.	.	.	.	.
0=938	A2	Cc01g09390	.	.	.	.	.	.	.	.	.	.	.	.	.	.
0=939	A2	Cc01g09400	.	.	.	.	.	.	.	.	.	.	.	.	.	.
0=940	A2	Cc01g09410	.	.	.	.	.	.	.	.	.	.	.	.	.	.
0=941	A2	Cc01g09420	.	.	.	.	.	.	.	.	.	.	.	.	.	.
0=942	A2	Cc01g09430	.	.	.	.	.	.	.	.	.	.	.	.	.	.
0=943	A2	Cc01g09440	DC3g012182	.	.	.	.	.	.	.	.	.	.	.	.	.
0=944	A2	Cc01g09450	.	.	DC3g010366	.	.	.	.	.	.	.	.	.	.	.
0=945	A2	Cc01g09460	.	.	.	.	.	.	.	.	.	.	.	.	.	.
0=946	A2	Cc01g09470	.	.	.	.	.	.	.	.	.	.	.	.	.	.
0=947	A2	Cc01g09480	.	.	.	.	.	.	.	.	.	.	.	.	.	.
0=948	A2	Cc01g09490	.	.	.	.	.	.	.	.	.	.	.	.	.	.
0=949	A2	Cc01g09500	.	.	.	.	.	.	.	.	.	.	.	.	.	.
0=950	A2	Cc01g09510	.	.	.	.	.	.	.	.	.	.	.	.	.	.
0=951	A2	Cc01g09520	.	.	.	.	.	.	.	.	.	.	.	.	.	.
0=952	A2	Cc01g09530	DC3g012181	.	.	.	.	.	.	.	.	.	.	.	.	.
0=953	A2	Cc01g09540	DC3g012180	.	.	.	.	.	.	.	.	.	.	.	.	.
0=954	A2	Cc01g09550	.	.	.	.	.	.	.	.	.	.	.	.	.	.
0=955	A2	Cc01g09560	.	.	.	DC2g006152	.	.	.	.	.	.	.	.	.	.
0=956	A2	Cc01g09570	.	.	.	DC2g006151	.	.	.	.	.	.	.	.	.	.
0=957	A2	Cc01g09580	.	.	.	.	.	.	.	.	.	.	.	.	.	.
0=958	A2	Cc01g09590	.	.	.	.	.	.	.	.	.	Cc02g09920	.	.	.	.
0=959	A2	Cc01g09600	.	.	.	.	.	.	.	.	.	.	.	.	.	.
0=960	A2	Cc01g09610	DC3g012178	.	.	.	.	.	.	.	.	.	.	.	.	.
0=961	A2	Cc01g09620	.	.	.	.	.	.	.	.	.	.	.	.	.	.
0=962	A2	Cc01g09630	DC3g012177	.	.	.	.	.	.	.	.	Cc02g09970	.	.	.	.
0=963	A2	Cc01g09640	.	.	DC3g010376	.	Cc06g05380	DC3g009138	.	DC4g013368	.	Cc02g09990	.	.	.	.
0=964	A2	Cc01g09650	.	.	.	.	.	.	.	.	.	.	.	.	.	.
0=965	A2	Cc01g09660	.	.	.	.	.	.	.	.	.	.	.	.	.	.
0=966	A2	Cc01g09670	DC3g012174	.	.	.	.	.	.	.	.	.	.	.	.	.
0=967	A2	Cc01g09680	.	.	.	.	.	.	.	.	.	.	.	.	.	.
0=968	A2	Cc01g09690	.	.	.	.	.	.	.	.	.	.	.	.	.	.
0=969	A2	Cc01g09700	.	.	.	.	.	.	.	.	.	.	.	.	.	.
0=970	A2	Cc01g09710	.	.	.	.	.	.	.	.	.	.	.	.	.	.
0=971	A2	Cc01g09720	.	.	.	.	.	.	.	.	.	.	.	.	.	.
0=972	A2	Cc01g09730	DC3g012170	.	.	.	.	.	.	.	.	.	.	.	.	.
0=973	A2	Cc01g09740	.	.	.	.	.	.	.	.	.	.	.	.	.	.
0=974	A2	Cc01g09750	DC3g012169	.	DC3g010377	.	Cc06g05310	.	.	DC4g013362	DC3g012169	.	.	.	.	.
0=975	A2	Cc01g09760	DC3g012167	.	.	.	.	.	.	.	.	.	.	.	.	.
0=976	A2	Cc01g09770	.	.	DC3g010395	.	.	.	.	.	.	.	.	.	.	.
0=977	A2	Cc01g09780	DC3g012164	.	.	DC2g006147	.	.	.	.	.	.	.	.	.	.
0=978	A2	Cc01g09790	.	.	.	.	.	.	.	.	.	.	.	.	.	.
0=979	A2	Cc01g09800	.	.	.	.	.	.	.	.	.	.	.	.	.	.
0=980	A2	Cc01g09810	.	.	.	.	.	.	.	.	.	.	.	.	.	.
0=981	A2	Cc01g09820	.	.	.	.	.	.	.	.	.	.	.	.	.	.
0=982	A2	Cc01g09830	DC3g012163	.	.	.	.	.	.	.	.	.	.	.	.	.
0=983	A2	Cc01g09840	DC4g015479	DC5g018741	.	.	.	.	.	.	.	.	.	.	.	.
0=984	A2	Cc01g09850	DC4g015480	DC5g018742	.	.	Cc06g05200	.	DC6g020779	.	.	.	.	.	.	.
0=985	A2	Cc01g09860	.	.	.	.	.	.	.	.	.	.	.	.	.	.
0=986	A2	Cc01g09870	.	.	.	.	.	.	.	.	.	.	.	.	.	.
0=987	A2	Cc01g09880	DC4g015481	.	DC6g022767	.	Cc06g05160	.	.	.	.	.	.	.	.	.
0=988	A2	Cc01g09890	DC4g015482	DC5g018743	.	.	Cc06g05120	.	.	.	DC5g017631	Cc02g10270	DC5g019038	.	.	.
0=989	A2	Cc01g09900	.	.	.	.	.	.	.	.	.	Cc02g10280	.	.	.	.
0=990	A2	Cc01g09910	DC4g015484	DC5g018745	.	.	.	.	.	.	.	.	.	.	.	.
0=991	A2	Cc01g09920	.	.	.	DC2g006143	.	.	.	.	.	.	.	.	.	.
0=992	A2	Cc01g09930	.	DC5g018746	.	.	.	.	.	.	.	.	.	.	.	.
0=993	A2	Cc01g09940	DC4g015485	DC5g018747	.	.	.	.	.	.	.	.	.	.	.	.
0=994	A2	Cc01g09950	.	.	.	.	.	.	.	.	.	.	.	.	.	.
0=995	A2	Cc01g09960	.	DC5g018749	.	.	.	.	.	.	.	.	.	.	.	.
0=996	A2	Cc01g09970	DC4g015486	DC5g018750	.	.	.	.	.	.	.	.	.	.	.	.
0=997	A2	Cc01g09980	.	.	.	.	.	.	.	.	.	.	.	.	.	.
0=998	A2	Cc01g09990	.	.	.	DC2g006142	.	.	.	.	.	.	.	.	.	.
0=999	A2	Cc01g10000	.	.	.	.	.	.	.	.	.	.	.	.	.	.
0=1000	A2	Cc01g10010	DC4g015489	.	.	.	.	.	.	.	.	.	.	.	.	.
0=1001	A2	Cc01g10020	DC4g015490	.	.	.	.	.	.	.	.	.	.	.	.	.
0=1002	A2	Cc01g10030	DC4g015491	.	.	.	.	.	.	.	.	.	.	.	.	.
0=1003	A2	Cc01g10040	DC4g015492	.	.	.	.	.	.	.	.	.	.	.	.	.
0=1004	A2	Cc01g10050	.	.	.	.	.	.	.	.	.	.	.	.	.	.
0=1005	A2	Cc01g10060	.	DC5g018752	.	.	.	.	.	.	.	.	.	.	.	.
0=1006	A2	Cc01g10070	.	DC5g018753	.	.	.	.	.	.	.	.	.	.	.	.
0=1007	A2	Cc01g10080	.	.	.	.	.	.	.	.	.	.	.	.	.	.
0=1008	A2	Cc01g10090	.	.	.	.	.	.	.	.	.	.	.	.	.	.
0=1009	A2	Cc01g10100	DC4g015496	DC5g018754	.	DC2g006140	.	.	.	.	.	.	.	.	.	.
0=1010	A2	Cc01g10110	.	.	.	.	.	.	.	.	.	.	.	.	.	.
0=1011	A2	Cc01g10120	.	.	.	DC2g006135	.	.	.	.	.	.	.	.	.	.
0=1012	A2	Cc01g10130	.	.	.	DC2g006133	.	.	.	.	.	.	.	.	.	.
0=1013	A2	Cc01g10140	.	.	.	DC2g006131	.	.	.	.	.	.	.	.	.	.
0=1014	A2	Cc01g10150	.	.	.	.	.	.	.	.	.	.	.	.	.	.
0=1015	A2	Cc01g10160	DC4g015499	DC5g018756	.	.	.	.	.	.	.	Cc02g10550	.	DC2g006388	.	.
0=1016	A2	Cc01g10170	DC4g015500	.	.	.	.	.	.	.	.	.	.	.	.	.
0=1017	A2	Cc01g10180	.	.	.	.	.	.	.	.	.	.	.	.	.	.
0=1018	A2	Cc01g10190	.	.	.	DC2g006130	Cc06g04700	.	DC6g020799	.	.	.	.	.	.	.
0=1019	A2	Cc01g10200	DC4g015501	DC5g018757	.	.	.	.	.	.	.	.	.	.	.	.
0=1020	A2	Cc01g10210	.	.	.	.	.	.	.	.	.	.	.	.	.	.
0=1021	A2	Cc01g10220	.	.	.	.	.	.	.	.	.	.	.	.	.	.
0=1022	A2	Cc01g10230	DC4g015504	DC5g018759	.	DC2g006129	.	.	.	.	.	Cc02g10570	.	.	.	.
0=1023	A2	Cc01g10240	.	.	.	.	.	.	.	.	.	.	.	.	.	.
0=1024	A2	Cc01g10250	.	.	.	.	.	.	.	.	.	.	.	.	.	.
0=1025	A2	Cc01g10260	DC4g015505	DC5g018762	.	DC2g006128	Cc06g04520	.	.	.	.	Cc02g10680	.	.	.	.
0=1026	A2	Cc01g10270	.	.	.	.	.	.	.	.	.	.	.	.	.	.
0=1027	A2	Cc01g10280	DC4g015506	.	.	.	.	.	.	.	.	.	.	.	.	.
0=1028	A2	Cc01g10290	.	DC5g018766	.	.	.	.	.	.	.	.	.	.	.	.
0=1029	A2	Cc01g10300	.	DC5g018767	.	DC2g006123	.	.	.	.	.	.	.	.	.	.
0=1030	A2	Cc01g10310	.	.	DC6g022765	DC2g006122	.	.	.	.	.	.	.	.	.	.
0=1031	A2	Cc01g10320	.	.	.	.	Cc06g04500	.	.	.	.	.	.	.	.	.
0=1032	A2	Cc01g10330	DC4g015507	.	.	.	.	.	.	.	.	.	.	.	.	.
0=1033	A2	Cc01g10340	.	DC5g018768	.	.	.	.	.	.	.	.	.	.	.	.
0=1034	A2	Cc01g10350	DC4g015508	DC5g018769	.	.	.	.	.	.	.	Cc02g10710	.	DC2g006398	.	.
0=1035	A2	Cc01g10360	.	.	.	.	.	.	.	.	.	Cc02g10720	DC5g019068	DC2g006399	.	.
0=1036	A2	Cc01g10370	.	DC5g018770	.	.	.	.	.	.	.	.	.	.	.	.
0=1037	A2	Cc01g10380	.	.	.	.	.	.	.	.	.	.	.	.	.	.
0=1038	A2	Cc01g10390	DC4g015510	DC5g018771	.	.	Cc06g04440	.	.	DC4g015008	.	Cc02g10760	.	DC2g006404	.	.
0=1039	A2	Cc01g10400	DC4g015512	DC5g018773	.	.	.	.	.	.	.	.	.	.	.	.
0=1040	A2	Cc01g10410	DC4g015513	DC5g018774	.	.	.	.	.	.	.	.	.	.	.	.
0=1041	A2	Cc01g10420	DC4g015514	DC5g018775	.	.	.	.	.	.	.	.	.	.	.	.
0=1042	A2	Cc01g10430	.	.	.	.	.	.	.	.	.	.	.	.	.	.
0=1043	A2	Cc01g10440	.	.	.	.	.	.	.	.	.	.	.	.	.	.
0=1044	A2	Cc01g10450	.	.	.	.	.	.	.	.	.	.	.	.	.	.
0=1045	A2	Cc01g10460	.	DC5g018778	.	.	.	.	.	.	.	.	.	.	.	.
0=1046	A2	Cc01g10470	.	.	.	DC2g006111	.	.	.	.	.	.	.	.	.	.
0=1047	A2	Cc01g10480	.	DC5g018779	.	.	.	.	.	.	.	.	.	.	.	.
0=1048	A2	Cc01g10490	.	.	.	.	.	.	.	.	.	.	.	.	.	.
0=1049	A2	Cc01g10500	.	.	.	.	.	.	.	.	.	.	.	.	.	.
0=1050	A2	Cc01g10510	.	DC5g018780	.	DC2g006109	Cc06g04280	.	.	.	.	.	.	.	.	.
0=1051	A2	Cc01g10520	.	.	.	.	Cc06g04230	.	.	DC4g014996	DC5g017683	.	.	.	.	.
0=1052	A2	Cc01g10530	.	.	.	.	.	.	.	.	.	.	.	.	.	.
0=1053	A2	Cc01g10540	.	DC5g018781	.	.	.	.	.	.	.	.	.	.	.	.
0=1054	A2	Cc01g10550	.	.	.	DC2g006107	.	.	.	.	.	.	.	.	.	.
0=1055	A2	Cc01g10560	.	.	.	DC2g006106	.	.	.	.	.	.	.	.	.	.
0=1056	A2	Cc01g10570	.	.	.	.	.	.	.	.	.	.	.	.	.	.
0=1057	A2	Cc01g10580	.	.	.	.	.	.	.	.	.	.	.	.	.	.
0=1058	A2	Cc01g10590	.	.	.	.	.	.	.	.	.	.	.	.	.	.
0=1059	A2	Cc01g10600	.	.	.	.	.	.	.	.	.	.	.	.	.	.
0=1060	A2	Cc01g10610	.	.	.	.	.	.	.	.	.	.	.	.	.	.
0=1061	A2	Cc01g10620	.	DC5g018784	.	DC2g006091	.	.	.	.	.	.	.	.	.	.
0=1062	A2	Cc01g10630	.	.	.	DC2g006088	.	.	.	.	.	.	.	.	.	.
0=1063	A2	Cc01g10640	.	DC5g018787	.	DC2g006085	.	.	.	.	.	.	.	.	.	.
0=1064	A2	Cc01g10650	.	.	.	.	.	.	.	.	.	.	.	.	.	.
0=1065	A2	Cc01g10660	DC4g015517	.	.	DC2g006082	.	.	.	.	.	.	.	.	.	.
0=1066	A2	Cc01g10670	.	.	.	.	.	.	.	.	.	.	.	.	.	.
0=1067	A2	Cc01g10680	.	.	.	.	.	.	.	.	.	.	.	.	.	.
0=1068	A2	Cc01g10690	.	.	.	.	.	.	.	.	.	.	.	.	.	.
0=1069	A2	Cc01g10700	.	DC5g018789	.	DC2g006079	.	.	.	.	.	.	.	.	.	.
0=1070	A2	Cc01g10710	.	.	.	.	.	.	.	.	.	.	.	.	.	.
0=1071	A2	Cc01g10720	DC4g015518	DC5g018790	.	.	.	.	.	.	.	.	.	.	.	.
0=1072	A2	Cc01g10730	.	.	.	.	.	.	.	.	.	.	.	.	.	.
0=1073	A2	Cc01g10740	.	.	.	.	.	.	.	.	.	.	.	.	.	.
0=1074	A2	Cc01g10750	.	.	.	.	.	.	.	.	.	.	.	.	.	.
0=1075	A2	Cc01g10760	.	.	.	.	.	.	.	.	.	.	.	.	.	.
0=1076	A2	Cc01g10770	DC4g015520	.	.	.	Cc06g04100	.	DC6g020826	DC4g014991	.	Cc02g11070	.	.	.	.
0=1077	A2	Cc01g10780	.	.	.	.	.	.	.	.	.	.	.	.	.	.
0=1078	A2	Cc01g10790	.	.	.	DC2g006075	.	.	.	.	.	Cc02g11130	.	.	.	.
0=1079	A2	Cc01g10800	.	.	DC6g022755	.	.	.	.	.	.	.	.	.	.	.
0=1080	A2	Cc01g10810	.	.	.	.	.	.	.	.	.	.	.	.	.	.
0=1081	A2	Cc01g10820	.	.	.	.	.	.	.	.	.	.	.	.	.	.
0=1082	A2	Cc01g10830	.	DC5g018793	.	DC2g006072	.	.	.	.	.	.	.	.	.	.
0=1083	A2	Cc01g10840	.	.	.	.	.	.	.	.	.	.	.	.	.	.
0=1084	A2	Cc01g10850	.	.	.	.	.	.	.	.	.	.	.	.	.	.
0=1085	A2	Cc01g10860	.	.	.	.	.	.	.	.	.	.	.	.	.	.
0=1086	A2	Cc01g10870	.	.	.	DC2g006069	Cc06g04010	.	DC6g020831	.	.	.	.	.	.	.
0=1087	A2	Cc01g10880	.	.	.	.	Cc06g03980	.	.	.	.	Cc02g11230	.	.	.	.
0=1088	A2	Cc01g10890	.	.	.	.	.	.	.	.	.	.	.	.	.	.
0=1089	A2	Cc01g10900	.	DC5g019099	.	.	.	.	.	.	.	Cc02g11250	DC5g019099	.	.	.
0=1090	A2	Cc01g10910	.	.	.	.	.	.	.	.	.	.	.	.	.	.
0=1091	A2	Cc01g10920	.	.	.	.	.	.	.	.	.	.	.	.	.	.
0=1092	A2	Cc01g10930	.	.	.	.	.	.	.	.	.	.	.	.	.	.
0=1093	A2	Cc01g10940	.	DC5g018795	.	DC2g006065	.	.	.	.	.	.	.	.	.	.
0=1094	A2	Cc01g10950	.	.	.	.	Cc06g03960	DC3g009297	DC6g020835	DC4g014986	DC5g017701	.	.	.	.	.
0=1095	A2	Cc01g10960	.	DC5g018798	.	.	.	.	.	.	.	.	.	.	.	.
0=1096	A2	Cc01g10970	DC4g015526	DC5g018799	.	.	.	.	.	.	.	.	.	.	.	.
0=1097	A2	Cc01g10980	.	DC5g018800	.	.	.	.	.	.	.	.	.	.	.	.
0=1098	A2	Cc01g10990	.	.	.	.	.	.	.	.	.	Cc02g11280	.	DC2g006432	.	.
0=1099	A2	Cc01g11000	.	DC5g018802	.	.	.	.	.	.	.	.	.	.	.	.
0=1100	A2	Cc01g11010	.	.	DC6g022745	.	.	.	.	.	.	Cc02g11290	.	DC2g006433	.	.
0=1101	A2	Cc01g11020	.	DC5g018803	.	.	Cc06g03950	.	.	DC4g014788	DC5g017703	Cc02g11300	.	DC2g006434	.	.
0=1102	A2	Cc01g11030	.	.	.	.	.	.	.	.	.	.	.	.	.	.
0=1103	A2	Cc01g11040	.	.	.	.	.	.	.	.	.	.	.	.	.	.
0=1104	A2	Cc01g11050	.	DC5g019101	.	.	.	.	.	.	.	.	.	.	.	.
0=1105	A2	Cc01g11060	.	.	.	.	.	.	.	.	.	.	.	.	.	.
0=1106	A2	Cc01g11070	.	DC5g019103	.	.	Cc06g03940	DC3g009296	.	.	.	.	.	.	.	.
0=1107	A2	Cc01g11080	.	.	.	.	.	.	.	.	.	.	.	.	.	.
0=1108	A2	Cc01g11090	.	.	.	.	.	.	.	.	.	.	.	.	.	.
0=1109	A2	Cc01g11100	.	.	DC6g022744	.	.	.	.	.	.	.	.	.	.	.
0=1110	A2	Cc01g11110	DC4g015532	DC5g018810	.	DC2g006062	Cc06g03900	.	.	DC4g014981	.	.	.	.	.	.
0=1111	A2	Cc01g11120	.	.	.	.	.	.	.	.	.	.	.	.	.	.
0=1112	A2	Cc01g11130	.	.	.	.	.	.	.	.	.	.	.	.	.	.
0=1113	A2	Cc01g11140	.	DC5g018813	.	.	.	.	.	.	.	.	.	.	.	.
0=1114	A2	Cc01g11150	.	.	.	.	.	.	.	.	.	.	.	.	.	.
0=1115	A2	Cc01g11160	.	.	.	.	.	.	.	.	.	.	.	.	.	.
0=1116	A2	Cc01g11170	.	.	.	DC2g006059	.	.	.	.	.	.	.	.	.	.
0=1117	A2	Cc01g11180	.	.	.	DC2g006058	.	.	.	.	.	.	.	.	.	.
0=1118	A2	Cc01g11190	.	DC5g018814	DC6g022737	.	Cc06g03850	DC3g009291	.	.	DC5g017710	.	.	.	.	.
0=1119	A2	Cc01g11200	.	.	.	.	.	.	.	.	.	.	.	.	.	.
0=1120	A2	Cc01g11210	.	DC5g018815	.	.	.	.	.	.	.	.	.	.	.	.
0=1121	A2	Cc01g11220	.	DC5g018816	DC6g022736	.	.	.	.	.	.	.	.	.	.	.
0=1122	A2	Cc01g11230	DC4g015540	DC5g018817	.	.	.	.	.	.	.	.	.	.	.	.
0=1123	A2	Cc01g11240	.	.	.	.	.	.	.	.	.	.	.	.	.	.
0=1124	A2	Cc01g11250	.	.	.	DC2g006056	.	.	.	.	.	.	.	.	.	.
0=1125	A2	Cc01g11260	.	.	.	.	.	.	.	.	.	.	.	.	.	.
0=1126	A2	Cc01g11270	DC4g015545	.	.	.	.	.	.	.	.	.	.	.	.	.
0=1127	A2	Cc01g11280	.	.	.	.	.	.	.	.	.	.	.	.	.	.
0=1128	A2	Cc01g11290	.	.	.	.	.	.	.	.	.	.	.	.	.	.
0=1129	A2	Cc01g11300	.	DC5g018821	.	.	Cc06g03830	.	.	.	.	.	.	.	.	.
0=1130	A2	Cc01g11310	.	DC5g018822	.	DC2g006055	Cc06g03810	.	.	.	.	.	.	.	.	.
0=1131	A2	Cc01g11320	.	.	.	.	.	.	.	.	.	.	.	.	.	.
0=1132	A2	Cc01g11330	.	.	.	.	.	.	.	.	.	.	.	.	.	.
0=1133	A2	Cc01g11340	.	.	.	.	.	.	.	.	.	.	.	.	.	.
0=1134	A2	Cc01g11350	.	.	.	.	.	.	.	.	.	.	.	.	.	.
0=1135	A2	Cc01g11360	.	DC5g018823	.	.	Cc06g03780	.	DC6g020842	.	DC5g017712	.	.	.	.	.
0=1136	A2	Cc01g11370	DC4g015546	.	.	.	.	.	.	.	.	.	.	.	.	.
0=1137	A2	Cc01g11380	.	.	.	.	.	.	.	.	.	Cc02g11510	.	.	.	.
0=1138	A2	Cc01g11390	.	.	.	.	.	.	.	.	.	.	.	.	.	.
0=1139	A2	Cc01g11400	.	.	.	.	Cc06g03750	.	.	DC4g014977	.	.	.	.	.	.
0=1140	A2	Cc01g11410	DC4g015554	DC5g018826	.	DC2g006053	.	.	.	.	.	.	.	.	.	.
0=1141	A2	Cc01g11420	.	.	.	.	.	.	.	.	.	.	.	.	.	.
0=1142	A2	Cc01g11430	.	DC5g018827	.	.	.	.	.	.	.	.	.	.	.	.
0=1143	A2	Cc01g11440	DC4g015556	DC5g019131	.	.	.	.	.	.	.	.	.	.	.	.
0=1144	A2	Cc01g11450	.	.	.	.	.	.	.	.	.	.	.	.	.	.
0=1145	A2	Cc01g11460	.	.	.	.	.	.	.	.	.	.	.	.	.	.
0=1146	A2	Cc01g11470	.	.	.	.	.	.	.	.	.	.	.	.	.	.
0=1147	A2	Cc01g11480	.	DC5g019132	.	DC2g006050	.	.	.	.	.	.	.	.	.	.
0=1148	A2	Cc01g11490	.	.	.	DC2g006049	.	.	.	.	.	.	.	.	.	.
0=1149	A2	Cc01g11500	.	.	.	.	.	.	.	.	.	.	.	.	.	.
0=1150	A2	Cc01g11510	DC4g015560	DC5g019133	.	.	.	.	.	.	.	.	.	.	.	.
0=1151	A2	Cc01g11520	.	DC5g018830	.	.	.	.	.	.	.	.	.	.	.	.
0=1152	A2	Cc01g11530	.	.	.	DC2g006046	.	.	.	.	.	.	.	.	.	.
0=1153	A2	Cc01g11540	.	.	.	.	.	.	.	.	.	.	.	.	.	.
0=1154	A2	Cc01g11550	.	.	.	DC2g006042	.	.	.	.	.	.	.	.	.	.
0=1155	A2	Cc01g11560	.	DC5g018835	.	DC2g006041	Cc06g03580	.	.	DC4g014964	.	Cc02g08730	.	.	.	.
0=1156	A2	Cc01g11570	DC4g015561	DC5g018836	.	.	.	.	.	.	.	.	.	.	.	.
0=1157	A2	Cc01g11580	.	.	.	DC2g006040	.	.	.	.	.	.	.	.	.	.
0=1158	A2	Cc01g11590	.	.	.	DC2g006039	.	.	.	.	.	.	.	.	.	.
0=1159	A2	Cc01g11600	.	.	.	.	.	.	.	.	.	.	.	.	.	.
0=1160	A2	Cc01g11610	DC4g015564	.	.	.	.	.	.	.	.	.	.	.	.	.
0=1161	A2	Cc01g11620	.	.	.	.	.	.	.	.	.	.	.	.	.	.
0=1162	A2	Cc01g11630	.	.	.	.	.	.	.	.	.	.	.	.	.	.
0=1163	A2	Cc01g11640	.	DC5g018839	.	.	.	.	.	.	.	.	.	.	.	.
0=1164	A2	Cc01g11650	.	.	.	DC2g006038	.	.	.	.	.	.	.	.	.	.
0=1165	A2	Cc01g11660	.	.	.	.	Cc06g03570	.	.	DC4g014963	.	.	.	.	.	.
0=1166	A2	Cc01g11670	.	DC5g018840	.	DC2g006035	.	.	.	.	.	.	.	.	.	.
0=1167	A2	Cc01g11680	.	.	.	.	.	.	.	.	.	.	.	.	.	.
0=1168	A2	Cc01g11690	.	.	.	.	.	.	.	.	.	.	.	.	.	.
0=1169	A2	Cc01g11700	.	.	.	DC2g006034	.	.	.	.	.	.	.	.	.	.
0=1170	A2	Cc01g11710	.	.	.	DC2g006033	.	.	.	.	.	.	.	.	.	.
0=1171	A2	Cc01g11720	.	.	.	DC2g006032	.	.	.	.	.	.	.	.	.	.
0=1172	A2	Cc01g11730	.	.	.	.	.	.	.	.	.	.	.	.	.	.
0=1173	A2	Cc01g11740	.	.	.	.	.	.	.	.	.	.	.	.	.	.
0=1174	A2	Cc01g11750	.	.	.	.	.	.	.	.	.	.	.	.	.	.
0=1175	A2	Cc01g11760	.	.	.	.	.	.	.	.	.	.	.	.	.	.
0=1176	A2	Cc01g11770	.	.	.	.	.	.	.	.	.	.	.	.	.	.
0=1177	A2	Cc01g11780	.	.	.	.	.	.	.	.	.	.	.	.	.	.
0=1178	A2	Cc01g11790	.	.	.	.	.	.	.	.	.	.	.	.	.	.
0=1179	A2	Cc01g11800	DC4g015567	DC5g018843	.	DC2g006029	Cc06g03490	.	.	.	.	.	.	.	.	.
0=1180	A2	Cc01g11810	.	.	.	.	.	.	.	.	.	.	.	.	.	.
0=1181	A2	Cc01g11820	DC4g015568	DC5g019143	DC2g005287	.	.	.	.	.	.	.	.	.	.	.
0=1182	A2	Cc01g11830	.	.	.	.	.	.	.	.	.	.	.	.	.	.
0=1183	A2	Cc01g11840	.	DC5g019145	DC2g005288	.	.	.	.	.	.	.	.	.	.	.
0=1184	A2	Cc01g11850	.	.	DC2g005289	.	.	.	.	.	.	.	.	.	.	.
0=1185	A2	Cc01g11860	.	.	.	.	.	.	.	.	.	.	.	.	.	.
0=1186	A2	Cc01g11870	.	.	.	.	.	.	.	.	.	.	.	.	.	.
0=1187	A2	Cc01g11880	.	.	.	.	.	.	.	.	.	.	.	.	.	.
0=1188	A2	Cc01g11890	.	.	DC2g005290	.	.	.	.	.	.	.	.	.	.	.
0=1189	A2	Cc01g11900	.	.	.	.	.	.	.	.	.	.	.	.	.	.
0=1190	A2	Cc01g11910	.	DC5g018858	.	.	.	.	.	.	.	.	.	.	.	.
0=1191	A2	Cc01g11920	.	.	.	.	.	.	.	.	.	.	.	.	.	.
0=1192	A2	Cc01g11930	.	.	.	.	.	.	.	.	.	.	.	.	.	.
0=1193	A2	Cc01g11940	.	.	DC2g005293	.	.	.	.	.	.	.	.	.	.	.
0=1194	A2	Cc01g11950	.	.	.	.	.	.	.	.	.	.	.	.	.	.
0=1195	A2	Cc01g11960	.	.	.	.	.	.	.	.	.	.	.	.	.	.
0=1196	A2	Cc01g11970	.	.	.	.	.	.	.	.	.	.	.	.	.	.
0=1197	A2	Cc01g11980	DC4g015578	DC5g018859	.	.	.	.	.	.	.	.	.	.	.	.
0=1198	A2	Cc01g11990	.	DC5g018861	.	.	Cc06g03300	.	.	.	.	.	.	.	.	.
0=1199	A2	Cc01g12000	.	.	.	.	.	.	.	.	.	.	.	.	.	.
0=1200	A2	Cc01g12010	.	.	.	.	.	.	.	.	.	Cc02g08670	DC5g018896	.	.	.
0=1201	A2	Cc01g12020	DC4g015579	DC5g018864	.	.	.	.	.	.	.	.	.	.	.	.
0=1202	A2	Cc01g12030	.	.	DC2g005294	DC2g006019	.	.	.	.	.	.	.	.	.	.
0=1203	A2	Cc01g12040	.	.	DC2g005295	.	.	.	.	.	.	.	.	.	.	.
0=1204	A2	Cc01g12050	.	DC5g018865	.	.	.	.	.	.	.	.	.	.	.	.
0=1205	A2	Cc01g12060	DC4g015583	DC5g018866	DC2g005296	DC2g006018	.	.	.	.	.	.	.	.	.	.
0=1206	A2	Cc01g12070	DC4g015584	DC5g018868	.	.	.	.	.	.	.	.	.	.	.	.
0=1207	A2	Cc01g12080	.	.	.	.	.	.	.	.	.	.	.	.	.	.
0=1208	A2	Cc01g12090	DC4g015587	DC5g019153	.	.	.	.	.	.	.	.	.	.	.	.
0=1209	A2	Cc01g12100	.	.	DC2g005297	.	.	.	.	.	.	.	.	.	.	.
0=1210	A2	Cc01g12110	DC4g015589	.	.	.	.	.	.	.	.	.	.	.	.	.
0=1211	A2	Cc01g12120	.	.	.	DC2g006015	Cc06g03180	.	.	DC4g014945	DC5g017755	.	.	.	.	.
0=1212	A2	Cc01g12130	.	.	.	.	.	.	.	.	.	.	.	.	.	.
0=1213	A2	Cc01g12140	.	.	.	DC2g006014	.	.	.	.	.	.	.	.	.	.
0=1214	A2	Cc01g12150	.	.	DC2g005300	DC2g006013	.	.	.	.	.	.	.	.	.	.
0=1215	A2	Cc01g12160	.	.	DC2g005302	DC2g006011	Cc06g03160	.	.	DC4g014943	.	.	.	.	.	.
0=1216	A2	Cc01g12170	.	DC5g019159	.	.	.	.	.	.	.	.	.	.	.	.
0=1217	A2	Cc01g12180	DC4g015590	DC5g018872	.	.	Cc06g03140	.	.	.	DC5g017761	.	.	.	.	.
0=1218	A2	Cc01g12190	.	.	.	.	.	.	.	.	.	.	.	.	.	.
0=1219	A2	Cc01g12200	.	.	.	.	.	.	.	.	.	.	.	.	.	.
0=1220	A2	Cc01g12210	.	.	.	.	.	.	.	.	.	.	.	.	.	.
0=1221	A2	Cc01g12220	DC4g015597	DC5g018879	.	.	.	.	.	.	.	.	.	.	.	.
0=1222	A2	Cc01g12230	.	.	.	DC2g006010	.	.	.	.	.	.	.	.	.	.
0=1223	A2	Cc01g12240	DC4g015598	.	.	.	.	.	.	.	.	.	.	.	.	.
0=1224	A2	Cc01g12250	DC4g015599	.	DC2g005304	DC2g006005	.	.	.	.	.	.	.	.	.	.
0=1225	A2	Cc01g12260	.	.	.	.	.	.	.	.	.	Cc02g08360	DC3g011688	DC8g027677	.	.
0=1226	A2	Cc01g12270	DC4g015600	DC5g018881	.	.	.	.	.	.	.	.	.	.	.	.
0=1227	A2	Cc01g12280	.	.	.	.	.	.	.	.	.	.	.	.	.	.
0=1228	A2	Cc01g12290	.	DC5g018884	.	DC2g006003	.	.	.	.	.	Cc02g08340	.	DC8g027674	.	.
0=1229	A2	Cc01g12300	.	.	.	.	.	.	.	.	.	.	.	.	.	.
0=1230	A2	Cc01g12310	.	.	.	.	.	.	.	.	.	.	.	.	.	.
0=1231	A2	Cc01g12320	DC4g015605	DC5g018888	.	.	.	.	.	.	.	Cc02g08330	DC5g018887	DC8g027671	.	.
0=1232	A2	Cc01g12330	DC4g015606	DC5g018889	.	.	.	.	.	.	.	.	.	.	.	.
0=1233	A2	Cc01g12340	.	.	.	.	Cc06g03050	.	.	.	DC5g017889	.	.	.	.	.
0=1234	A2	Cc01g12350	.	.	.	.	.	.	.	.	.	.	.	.	.	.
0=1235	A2	Cc01g12360	.	.	.	.	Cc06g03040	.	.	.	.	.	.	.	.	.
0=1236	A2	Cc01g12370	.	.	.	.	.	.	.	.	.	.	.	.	.	.
0=1237	A2	Cc01g12380	.	.	.	DC2g006001	Cc06g02990	.	.	.	.	.	.	.	.	.
0=1238	A2	Cc01g12390	.	.	.	.	.	.	.	.	.	.	.	.	.	.
0=1239	A2	Cc01g12400	.	.	.	.	.	.	.	.	.	.	.	.	.	.
0=1240	A2	Cc01g12410	.	.	.	.	.	.	.	.	.	.	.	.	.	.
0=1241	A2	Cc01g12420	.	.	.	.	.	.	.	.	.	.	.	.	.	.
0=1242	A2	Cc01g12430	.	.	.	.	.	.	.	.	.	.	.	.	.	.
0=1243	A2	Cc01g12440	.	DC5g018893	.	DC2g006000	Cc06g02980	.	.	DC4g014835	DC5g017885	.	.	.	.	.
0=1244	A2	Cc01g12450	.	DC5g019164	DC2g005309	DC2g005999	Cc06g02920	.	.	DC4g014837	.	Cc02g08210	.	.	.	.
0=1245	A2	Cc01g12460	.	.	.	.	.	.	.	.	.	.	.	.	.	.
0=1246	A2	Cc01g12470	DC4g015610	DC5g018894	.	DC2g005997	.	.	.	.	.	.	.	.	.	.
0=1247	A2	Cc01g12480	.	.	.	.	.	.	.	.	.	.	.	.	.	.
0=1248	A2	Cc01g12490	.	.	.	.	.	.	.	.	.	Cc02g08170	.	DC8g027660	.	.
0=1249	A2	Cc01g12500	.	DC5g018895	.	.	.	.	.	.	.	.	.	.	.	.
0=1250	A2	Cc01g12510	.	.	.	.	.	.	.	.	.	Cc02g08120	.	.	.	.
0=1251	A2	Cc01g12520	.	DC5g018896	.	DC2g005993	Cc06g02860	.	.	DC4g014841	.	Cc02g08090	DC5g018865	DC8g027651	.	.
0=1252	A2	Cc01g12530	.	.	.	.	.	.	.	.	.	.	.	.	.	.
0=1253	A2	Cc01g12540	.	.	.	.	.	.	.	.	.	.	.	.	.	.
0=1254	A2	Cc01g12550	.	.	.	.	.	.	.	.	.	.	.	.	.	.
0=1255	A2	Cc01g12560	.	.	.	.	.	.	.	.	.	.	.	.	.	.
0=1256	A2	Cc01g12570	.	.	.	.	.	.	.	.	.	.	.	.	.	.
0=1257	A2	Cc01g12580	.	.	DC2g007450	.	.	.	.	.	.	Cc02g08080	.	DC8g027650	.	.
0=1258	A2	Cc01g12590	.	.	DC2g005311	.	Cc06g02820	.	.	DC4g014842	DC5g017876	.	.	.	.	.
0=1259	A2	Cc01g12600	.	.	.	.	.	.	.	.	.	Cc02g08070	.	DC8g027649	.	.
0=1260	A2	Cc01g12610	.	.	.	.	.	.	.	.	.	.	.	.	.	.
0=1261	A2	Cc01g12620	.	.	.	.	.	.	.	.	.	.	.	.	.	.
0=1262	A2	Cc01g12630	.	DC5g019169	.	.	.	.	.	.	.	Cc02g08050	.	.	.	.
0=1263	A2	Cc01g12640	DC4g015614	DC5g018899	.	.	.	.	.	.	.	.	.	.	.	.
0=1264	A2	Cc01g12650	.	.	.	.	.	.	.	.	.	.	.	.	.	.
0=1265	A2	Cc01g12660	.	DC5g018900	.	.	.	.	.	.	.	.	.	.	.	.
0=1266	A2	Cc01g12670	.	.	.	.	.	.	.	.	.	Cc02g08040	.	.	.	.
0=1267	A2	Cc01g12680	DC4g015616	.	.	.	Cc06g02790	DC3g009241	.	.	.	Cc02g08030	.	DC8g027641	.	.
0=1268	A2	Cc01g12690	.	DC5g018901	.	.	.	.	.	.	.	.	.	.	.	.
0=1269	A2	Cc01g12700	DC4g015621	.	DC2g005317	DC2g005978	.	.	.	.	.	Cc02g08010	.	DC8g027636	.	.
0=1270	A2	Cc01g12710	.	.	.	.	.	.	.	.	.	.	.	.	.	.
0=1271	A2	Cc01g12720	.	.	.	.	.	.	.	.	.	.	.	.	.	.
0=1272	A2	Cc01g12730	.	.	DC2g005319	DC2g005976	Cc06g02740	DC3g009235	.	DC4g014844	DC5g017873	Cc02g07960	DC5g018840	DC8g027634	.	.
0=1273	A2	Cc01g12740	.	DC5g018902	DC2g005321	.	.	.	.	.	.	.	.	.	.	.
0=1274	A2	Cc01g12750	.	.	.	.	.	.	.	.	.	.	.	.	.	.
0=1275	A2	Cc01g12760	.	DC5g018906	DC2g005322	.	Cc06g02730	.	.	.	DC5g017871	.	.	.	.	.
0=1276	A2	Cc01g12770	.	.	.	.	Cc06g02700	.	DC6g020863	.	DC5g017799	Cc02g07890	.	.	.	.
0=1277	A2	Cc01g12780	.	.	.	.	.	.	.	.	.	.	.	.	.	.
0=1278	A2	Cc01g12790	DC4g015623	.	.	.	.	.	.	.	.	Cc02g07880	.	DC8g027632	.	.
0=1279	A2	Cc01g12800	.	DC5g018907	.	.	Cc06g02670	DC3g009232	.	DC4g014848	DC5g017862	.	.	.	.	.
0=1280	A2	Cc01g12810	.	.	.	.	.	.	.	.	.	.	.	.	.	.
0=1281	A2	Cc01g12820	DC4g015624	.	DC2g005327	.	.	.	.	.	.	.	.	.	.	.
0=1282	A2	Cc01g12830	.	.	.	.	.	.	.	.	.	.	.	.	.	.
0=1283	A2	Cc01g12840	.	.	DC2g005334	DC2g005973	Cc06g02660	DC3g009231	.	.	.	.	.	.	.	.
0=1284	A2	Cc01g12850	.	.	.	.	.	.	.	.	.	.	.	.	.	.
0=1285	A2	Cc01g12860	.	DC5g018909	DC2g005337	.	.	.	.	.	.	.	.	.	.	.
0=1286	A2	Cc01g12870	.	.	DC2g005338	DC2g005971	.	.	.	.	.	.	.	.	.	.
0=1287	A2	Cc01g12880	.	.	.	.	.	.	.	.	.	.	.	.	.	.
0=1288	A2	Cc01g12890	.	.	.	.	.	.	.	.	.	.	.	.	.	.
0=1289	A2	Cc01g12900	.	.	.	.	.	.	.	.	.	.	.	.	.	.
0=1290	A2	Cc01g12910	.	.	.	.	.	.	.	.	.	Cc02g07810	DC3g011707	.	.	.
0=1291	A2	Cc01g12920	.	.	.	.	.	.	.	.	.	.	.	.	.	.
0=1292	A2	Cc01g12930	.	.	.	.	.	.	.	.	.	.	.	.	.	.
0=1293	A2	Cc01g12940	.	.	.	DC2g005970	.	.	.	.	.	.	.	.	.	.
0=1294	A2	Cc01g12950	.	DC5g018911	.	.	.	.	.	.	.	Cc02g07690	DC3g011713	.	.	.
0=1295	A2	Cc01g12960	.	DC5g019186	DC2g005350	DC2g005967	Cc06g02570	.	DC8g028746	.	DC3g012094	Cc02g07670	.	.	.	.
0=1296	A2	Cc01g12970	.	.	.	.	.	.	.	.	.	.	.	.	.	.
0=1297	A2	Cc01g12980	.	.	.	DC2g005966	.	.	.	.	.	.	.	.	.	.
0=1298	A2	Cc01g12990	.	.	.	DC2g005965	Cc06g02550	.	DC8g028748	.	DC3g012096	.	.	.	.	.
0=1299	A2	Cc01g13000	.	DC5g018913	.	.	.	.	.	.	.	.	.	.	.	.
0=1300	A2	Cc01g13010	.	.	DC2g005353	.	.	.	.	.	.	.	.	.	.	.
0=1301	A2	Cc01g13020	.	DC5g018915	.	.	.	.	.	.	.	.	.	.	.	.
0=1302	A2	Cc01g13030	.	.	.	.	Cc06g02540	DC7g024100	.	.	.	.	.	.	.	.
0=1303	A2	Cc01g13040	.	.	DC2g007442	DC2g005963	.	.	.	.	.	Cc02g07660	DC3g011714	DC8g027607	.	.
0=1304	A2	Cc01g13050	.	.	.	.	.	.	.	.	.	.	.	.	.	.
0=1305	A2	Cc01g13060	.	.	.	.	.	.	.	.	.	.	.	.	.	.
0=1306	A2	Cc01g13070	.	.	.	.	.	.	.	.	.	.	.	.	.	.
0=1307	A2	Cc01g13080	.	.	.	DC2g005961	.	.	.	.	.	.	.	.	.	.
0=1308	A2	Cc01g13090	.	.	.	.	.	.	.	.	.	.	.	.	.	.
0=1309	A2	Cc01g13100	.	.	DC2g007439	.	.	.	.	.	.	.	.	.	.	.
0=1310	A2	Cc01g13110	.	.	.	.	.	.	.	.	.	.	.	.	.	.
0=1311	A2	Cc01g13120	.	.	.	.	.	.	.	.	.	.	.	.	.	.
0=1312	A2	Cc01g13130	DC4g015632	.	.	DC2g005960	Cc06g02510	.	DC8g028752	.	DC3g012104	.	.	.	.	.
0=1313	A2	Cc01g13140	.	.	.	.	.	.	.	.	.	.	.	.	.	.
0=1314	A2	Cc01g13150	.	.	.	.	.	.	.	.	.	.	.	.	.	.
0=1315	A2	Cc01g13160	.	.	.	.	.	.	.	.	.	.	.	.	.	.
0=1316	A2	Cc01g13170	.	.	.	.	.	.	.	.	.	.	.	.	.	.
0=1317	A2	Cc01g13180	.	.	.	.	.	.	.	.	.	.	.	.	.	.
0=1318	A2	Cc01g13190	.	.	.	.	.	.	.	.	.	.	.	.	.	.
0=1319	A2	Cc01g13200	.	.	.	DC2g005956	.	.	.	.	.	.	.	.	.	.
0=1320	A2	Cc01g13210	.	.	.	.	.	.	.	.	.	.	.	.	.	.
0=1321	A2	Cc01g13220	.	.	.	.	.	.	.	.	.	Cc02g07560	DC3g011720	.	.	.
0=1322	A2	Cc01g13230	DC4g015634	DC5g018922	.	DC2g005952	.	.	.	.	.	Cc02g07540	.	DC8g027601	.	.
0=1323	A2	Cc01g13240	.	.	.	.	.	.	.	.	.	.	.	.	.	.
0=1324	A2	Cc01g13250	DC4g015637	DC5g018923	.	DC2g005950	.	.	.	.	.	.	.	.	.	.
0=1325	A2	Cc01g13260	.	.	.	.	.	.	.	.	.	.	.	.	.	.
0=1326	A2	Cc01g13270	.	.	.	.	.	.	.	.	.	.	.	.	.	.
0=1327	A2	Cc01g13280	.	.	DC2g007433	.	.	.	.	.	.	.	.	.	.	.
0=1328	A2	Cc01g13290	.	.	DC2g007432	DC2g005948	.	.	.	.	.	.	.	.	.	.
0=1329	A2	Cc01g13300	.	.	.	.	.	.	.	.	.	.	.	.	.	.
0=1330	A2	Cc01g13310	.	DC5g018924	.	.	.	.	.	.	.	.	.	.	.	.
0=1331	A2	Cc01g13320	.	DC5g018925	.	DC2g005944	.	.	.	.	.	.	.	.	.	.
0=1332	A2	Cc01g13330	.	.	.	.	.	.	.	.	.	.	.	.	.	.
0=1333	A2	Cc01g13340	.	DC5g018926	.	.	.	.	.	.	.	.	.	.	.	.
0=1334	A2	Cc01g13350	.	.	.	DC2g005942	.	.	.	.	.	.	.	.	.	.
0=1335	A2	Cc01g13360	.	.	DC2g007429	DC2g005941	.	.	.	.	.	.	.	.	.	.
0=1336	A2	Cc01g13370	.	DC5g019209	.	DC2g005940	.	.	.	.	.	.	.	.	.	.
0=1337	A2	Cc01g13380	.	.	.	.	Cc06g02300	DC3g009177	.	.	.	Cc02g07460	DC3g011728	.	.	.
0=1338	A2	Cc01g13390	.	.	.	DC2g005937	Cc06g02270	.	DC8g028764	.	DC3g012125	Cc02g07440	DC3g011731	.	.	.
0=1339	A2	Cc01g13400	.	.	DC2g007427	DC2g005936	.	.	.	.	.	Cc02g07430	.	DC8g027596	.	.
0=1340	A2	Cc01g13410	.	.	DC2g007426	DC2g005934	.	.	.	.	.	.	.	.	.	.
0=1341	A2	Cc01g13420	DC4g015638	DC5g018928	.	.	.	.	.	.	.	.	.	.	.	.
0=1342	A2	Cc01g13430	.	.	DC2g007424	.	.	.	.	.	.	.	.	.	.	.
0=1343	A2	Cc01g13440	.	.	.	.	.	.	.	.	.	.	.	.	.	.
0=1344	A2	Cc01g13450	.	.	DC2g007422	.	.	.	.	.	.	.	.	.	.	.
0=1345	A2	Cc01g13460	.	DC5g018772	DC2g007421	DC2g005931	.	.	.	.	.	Cc02g07280	.	DC8g027566	.	DC7g024857
0=1346	A2	Cc01g13470	.	.	.	.	.	.	.	.	.	.	.	.	.	.
0=1347	A2	Cc01g13480	.	.	.	.	.	.	.	.	.	.	.	.	.	.
0=1348	A2	Cc01g13490	.	.	.	.	.	.	.	.	.	.	.	.	.	.
0=1349	A2	Cc01g13500	.	.	.	.	.	.	.	.	.	.	.	.	.	.
0=1350	A2	Cc01g13510	.	.	.	DC2g005929	.	.	.	.	.	.	.	.	.	.
0=1351	A2	Cc01g13520	.	.	.	.	.	.	.	.	.	.	.	.	.	.
0=1352	A2	Cc01g13530	.	.	DC2g007417	.	.	.	.	.	.	.	.	.	.	.
0=1353	A2	Cc01g13540	.	.	.	.	.	.	.	.	.	.	.	.	.	.
0=1354	A2	Cc01g13550	.	.	DC2g007414	.	.	.	.	.	.	.	.	.	.	.
0=1355	A2	Cc01g13560	.	.	DC2g007413	.	.	.	.	.	.	.	.	.	.	.
0=1356	A2	Cc01g13570	.	.	.	.	.	.	.	.	.	.	.	.	.	.
0=1357	A2	Cc01g13580	.	.	.	.	Cc06g01970	.	.	.	.	Cc02g07130	DC3g011766	.	.	DC7g024844
0=1358	A2	Cc01g13590	.	DC5g018935	DC2g007411	DC2g005919	Cc06g01950	DC7g024048	.	.	.	.	.	.	.	.
0=1359	A2	Cc01g13600	.	.	.	.	.	.	.	.	.	.	.	.	.	.
0=1360	A2	Cc01g13610	.	.	.	DC2g005918	Cc06g01910	.	.	.	.	.	.	.	.	.
0=1361	A2	Cc01g13620	.	DC5g018938	.	DC2g005917	Cc06g01900	DC7g024046	.	.	DC3g012154	Cc02g07100	DC3g011770	.	.	.
0=1362	A2	Cc01g13630	.	.	.	.	.	.	.	.	.	.	.	.	.	.
0=1363	A2	Cc01g13640	.	.	DC2g007409	.	.	.	.	.	.	.	.	.	.	.
0=1364	A2	Cc01g13650	.	.	DC2g007408	.	Cc06g01870	.	.	.	DC3g012159	.	.	.	.	.
0=1365	A2	Cc01g13660	.	.	.	.	.	.	.	.	.	.	.	.	.	.
0=1366	A2	Cc01g13670	.	.	.	.	.	.	.	.	.	.	.	.	.	.
0=1367	A2	Cc01g13680	.	.	DC2g007407	.	.	.	.	.	.	.	.	.	.	.
0=1368	A2	Cc01g13690	.	DC5g018939	.	.	.	.	.	.	.	.	.	.	.	.
0=1369	A2	Cc01g13700	.	.	DC2g007406	.	.	.	.	.	.	Cc02g07010	DC3g011777	.	.	.
0=1370	A2	Cc01g13710	.	DC5g018735	.	.	Cc06g01770	.	.	DC4g015461	DC5g018735	.	.	.	.	.
0=1371	A2	Cc01g13720	.	DC5g018940	.	.	.	.	.	.	.	.	.	.	.	.
0=1372	A2	Cc01g13730	.	DC5g018941	.	.	.	.	.	.	.	.	.	.	.	.
0=1373	A2	Cc01g13740	DC4g015645	.	.	.	.	.	.	.	.	.	.	.	.	.
0=1374	A2	Cc01g13750	.	.	DC2g007401	.	.	.	.	.	.	.	.	.	.	.
0=1375	A2	Cc01g13760	.	.	DC2g007400	.	.	.	.	.	.	.	.	.	.	.
0=1376	A2	Cc01g13770	.	.	.	.	.	.	.	.	.	.	.	.	.	.
0=1377	A2	Cc01g13780	DC4g015650	DC5g018730	.	DC2g005900	Cc06g01670	.	.	.	DC5g018730	.	.	.	.	.
0=1378	A2	Cc01g13790	.	DC5g018943	.	.	.	.	.	.	.	.	.	.	.	.
0=1379	A2	Cc01g13800	.	DC5g018944	.	.	Cc06g01660	.	DC8g028828	DC4g015457	.	.	.	.	.	.
0=1380	A2	Cc01g13810	.	DC5g018728	.	.	Cc06g01650	.	.	.	DC5g018728	.	.	.	.	.
0=1381	A2	Cc01g13820	.	.	DC2g007395	DC2g005899	.	.	.	.	.	.	.	.	.	.
0=1382	A2	Cc01g13830	.	.	.	.	.	.	.	.	.	.	.	.	.	.
0=1383	A2	Cc01g13840	.	.	.	.	.	.	.	.	.	.	.	.	.	.
0=1384	A2	Cc01g13850	.	.	.	.	.	.	.	.	.	.	.	.	.	.
0=1385	A2	Cc01g13860	DC4g015652	DC5g018725	.	DC2g005898	.	.	.	.	.	.	.	.	.	.
0=1386	A2	Cc01g13870	.	.	.	.	.	.	.	.	.	.	.	.	.	.
0=1387	A2	Cc01g13880	.	DC5g018724	DC2g007393	DC2g005897	Cc06g01610	.	.	DC4g015450	DC5g018724	Cc02g06940	DC3g011787	DC8g027556	.	.
0=1388	A2	Cc01g13890	.	.	.	.	.	.	.	.	.	.	.	.	.	.
0=1389	A2	Cc01g13900	.	.	.	.	.	.	.	.	.	.	.	.	.	.
0=1390	A2	Cc01g13910	.	.	.	.	.	.	.	.	.	.	.	.	.	.
0=1391	A2	Cc01g13920	.	.	.	.	.	.	.	.	.	.	.	.	.	.
0=1392	A2	Cc01g13930	.	.	.	DC2g005896	.	.	.	.	.	.	.	.	.	.
0=1393	A2	Cc01g13940	.	.	.	.	.	.	.	.	.	.	.	.	.	.
0=1394	A2	Cc01g13950	.	.	DC2g007390	.	.	.	.	.	.	.	.	.	.	.
0=1395	A2	Cc01g13960	.	.	.	.	.	.	.	.	.	.	.	.	.	.
0=1396	A2	Cc01g13970	.	.	DC2g007389	.	.	.	.	.	.	.	.	.	.	.
0=1397	A2	Cc01g13980	.	.	.	.	.	.	.	.	.	.	.	.	.	.
0=1398	A2	Cc01g13990	.	.	.	.	.	.	.	.	.	.	.	.	.	.
0=1399	A2	Cc01g14000	.	.	.	.	.	.	.	.	.	.	.	.	.	.
0=1400	A2	Cc01g14010	.	.	.	DC2g005894	.	.	.	.	.	.	.	.	.	.
0=1401	A2	Cc01g14020	.	.	.	.	.	.	.	.	.	.	.	.	.	.
0=1402	A2	Cc01g14030	.	.	.	.	.	.	.	.	.	.	.	.	.	.
0=1403	A2	Cc01g14040	.	.	DC2g007385	.	.	.	.	.	.	Cc02g06800	DC3g011796	.	.	.
0=1404	A2	Cc01g14050	.	.	.	.	.	.	.	.	.	.	.	.	.	.
0=1405	A2	Cc01g14060	.	.	.	.	.	.	.	.	.	.	.	.	.	.
0=1406	A2	Cc01g14070	.	.	.	.	.	.	.	.	.	Cc02g06730	DC3g011801	.	.	.
0=1407	A2	Cc01g14080	.	.	.	.	.	.	.	.	.	.	.	.	.	.
0=1408	A2	Cc01g14090	.	.	.	.	.	.	.	.	.	Cc02g06700	DC3g011803	.	.	DC7g024836
0=1409	A2	Cc01g14100	.	.	.	.	.	.	.	.	.	.	.	.	.	.
0=1410	A2	Cc01g14110	.	.	.	.	.	.	.	.	.	.	.	.	.	.
0=1411	A2	Cc01g14120	.	.	.	.	.	.	.	.	.	.	.	.	.	.
0=1412	A2	Cc01g14130	.	.	.	DC2g005893	.	.	.	.	.	.	.	.	.	.
0=1413	A2	Cc01g14140	.	.	.	.	.	.	.	.	.	.	.	.	.	.
0=1414	A2	Cc01g14150	.	DC5g018705	.	.	Cc06g01440	.	.	DC4g015425	DC5g018705	.	.	.	.	.
0=1415	A2	Cc01g14160	.	.	.	.	.	.	.	.	.	.	.	.	.	.
0=1416	A2	Cc01g14170	.	DC5g018704	.	DC2g005892	Cc06g01400	.	DC8g028845	DC4g015419	DC5g018704	.	.	.	.	.
0=1417	A2	Cc01g14180	.	.	DC2g007375	.	.	.	.	.	.	.	.	.	.	.
0=1418	A2	Cc01g14190	.	.	.	.	.	.	.	.	.	.	.	.	.	.
0=1419	A2	Cc01g14200	.	.	.	.	.	.	.	.	.	.	.	.	.	.
0=1420	A2	Cc01g14210	.	.	.	.	.	.	.	.	.	.	.	.	.	.
0=1421	A2	Cc01g14220	.	.	.	.	.	.	.	.	.	Cc02g06560	.	.	.	DC7g024828
0=1422	A2	Cc01g14230	.	.	.	.	.	.	.	.	.	.	.	.	.	.
0=1423	A2	Cc01g14240	.	.	.	.	Cc06g01340	.	DC8g028848	.	.	.	.	.	.	.
0=1424	A2	Cc01g14250	.	.	.	DC2g005890	.	.	.	.	.	.	.	.	.	.
0=1425	A2	Cc01g14260	.	.	.	.	.	.	.	.	.	.	.	.	.	.
0=1426	A2	Cc01g14270	.	.	.	DC2g005889	Cc06g01320	DC7g024021	DC8g028850	DC4g015414	.	Cc02g06510	DC3g011811	.	.	.
0=1427	A2	Cc01g14280	.	.	.	.	.	.	.	.	.	.	.	.	.	.
0=1428	A2	Cc01g14290	.	.	.	.	.	.	.	.	.	.	.	.	.	.
0=1429	A2	Cc01g14300	.	DC5g018952	.	.	.	.	.	.	.	Cc02g06450	.	.	.	.
0=1430	A2	Cc01g14310	.	.	.	DC2g005888	.	.	.	.	.	Cc02g06420	DC3g011819	.	.	DC7g024822
0=1431	A2	Cc01g14320	.	.	.	DC2g005887	.	.	.	.	.	.	.	.	.	.
0=1432	A2	Cc01g14330	.	DC5g018697	.	DC2g005886	.	.	.	.	.	Cc02g06400	DC3g011820	.	.	.
0=1433	A2	Cc01g14340	.	.	.	.	.	.	.	.	.	.	.	.	.	.
0=1434	A2	Cc01g14350	.	.	.	.	.	.	.	.	.	.	.	.	.	.
0=1435	A2	Cc01g14360	.	.	.	.	.	.	.	.	.	.	.	.	.	.
0=1436	A2	Cc01g14370	.	DC5g018691	DC2g007368	.	.	.	.	.	.	.	.	.	.	.
0=1437	A2	Cc01g14380	.	.	.	.	.	.	.	.	.	.	.	.	.	.
0=1438	A2	Cc01g14390	.	.	DC2g007366	.	.	.	.	.	.	.	.	.	.	.
0=1439	A2	Cc01g14400	.	.	.	.	.	.	.	.	.	.	.	.	.	.
0=1440	A2	Cc01g14410	.	.	.	.	.	.	.	.	.	.	.	.	.	.
0=1441	A2	Cc01g14420	.	.	DC2g007364	DC2g005884	.	.	.	.	.	.	.	.	.	.
0=1442	A2	Cc01g14430	.	.	DC2g007363	.	.	.	.	.	.	.	.	.	.	.
0=1443	A2	Cc01g14440	.	.	.	.	.	.	.	.	.	.	.	.	.	.
0=1444	A2	Cc01g14450	.	DC5g018684	.	.	.	.	.	.	.	.	.	.	.	.
0=1445	A2	Cc01g14460	.	.	DC2g007361	DC2g005883	.	.	.	.	.	.	.	.	.	.
0=1446	A2	Cc01g14470	.	.	.	.	.	.	.	.	.	.	.	.	.	.
0=1447	A2	Cc01g14480	.	.	.	.	.	.	.	.	.	.	.	.	.	.
0=1448	A2	Cc01g14490	.	.	DC2g007360	.	.	.	.	.	.	.	.	.	.	.
0=1449	A2	Cc01g14500	.	.	.	.	.	.	.	.	.	.	.	.	.	.
0=1450	A2	Cc01g14510	.	.	DC2g007359	.	.	.	.	.	.	.	.	.	.	.
0=1451	A2	Cc01g14520	.	.	DC2g007358	.	.	.	.	.	.	.	.	.	.	.
0=1452	A2	Cc01g14530	.	.	DC2g007355	.	.	.	.	.	.	.	.	.	.	.
0=1453	A2	Cc01g14540	.	.	.	.	.	.	.	.	.	.	.	.	.	.
0=1454	A2	Cc01g14550	.	.	.	.	Cc06g01020	DC7g024008	DC8g028871	.	.	.	.	.	.	.
0=1455	A2	Cc01g14560	.	.	.	.	.	.	.	.	.	.	.	.	.	.
0=1456	A2	Cc01g14570	.	.	.	.	.	.	.	.	.	.	.	.	.	.
0=1457	A2	Cc01g14580	.	.	.	.	.	.	.	.	.	.	.	.	.	.
0=1458	A2	Cc01g14590	.	DC5g018677	.	.	Cc06g00990	.	.	.	DC5g018677	Cc02g06160	DC3g011833	.	.	.
0=1459	A2	Cc01g14600	.	.	.	.	.	.	.	.	.	.	.	.	.	.
0=1460	A2	Cc01g14610	.	.	.	.	Cc06g00980	DC7g024007	.	.	.	.	.	.	.	.
0=1461	A2	Cc01g14620	.	.	.	.	.	.	.	.	.	.	.	.	.	.
0=1462	A2	Cc01g14630	.	DC5g018986	DC2g007352	.	.	.	.	.	.	.	.	.	.	.
0=1463	A2	Cc01g14640	.	DC5g018217	.	.	.	.	.	.	.	.	.	.	.	.
0=1464	A2	Cc01g14650	.	.	.	DC2g005876	.	.	.	.	.	.	.	.	.	.
0=1465	A2	Cc01g14660	.	.	.	.	.	.	.	.	.	.	.	.	.	.
0=1466	A2	Cc01g14670	.	DC5g018219	.	.	.	.	.	.	.	.	.	.	.	.
0=1467	A2	Cc01g14680	.	DC5g018220	.	.	.	.	.	.	.	.	.	.	.	.
0=1468	A2	Cc01g14690	.	.	.	.	Cc06g00930	DC7g024003	.	.	.	.	.	.	.	.
0=1469	A2	Cc01g14700	.	.	.	.	.	.	.	.	.	.	.	.	.	.
0=1470	A2	Cc01g14710	.	.	.	.	.	.	.	.	.	.	.	.	.	.
0=1471	A2	Cc01g14720	.	.	.	.	.	.	.	.	.	.	.	.	.	.
0=1472	A2	Cc01g14730	.	.	.	.	.	.	.	.	.	.	.	.	.	.
0=1473	A2	Cc01g14740	.	DC5g018222	.	.	.	.	.	.	.	.	.	.	.	.
0=1474	A2	Cc01g14750	.	.	.	.	.	.	.	.	.	.	.	.	.	.
0=1475	A2	Cc01g14760	.	.	.	.	.	.	.	.	.	.	.	.	.	.
0=1476	A2	Cc01g14770	.	.	.	.	.	.	.	.	.	.	.	.	.	.
0=1477	A2	Cc01g14780	.	DC5g018227	.	.	Cc06g00880	.	.	DC4g015364	DC5g018673	.	.	.	.	.
0=1478	A2	Cc01g14790	.	.	DC2g007348	.	.	.	.	.	.	.	.	.	.	.
0=1479	A2	Cc01g14800	.	.	DC2g007347	.	.	.	.	.	.	.	.	.	.	.
0=1480	A2	Cc01g14810	.	DC5g018228	.	.	.	.	.	.	.	.	.	.	.	.
0=1481	A2	Cc01g14820	.	DC5g018229	.	.	.	.	.	.	.	.	.	.	.	.
0=1482	A2	Cc01g14830	.	.	DC2g007346	.	.	.	.	.	.	.	.	.	.	.
0=1483	A2	Cc01g14840	.	DC5g018230	.	.	.	.	.	.	.	.	.	.	.	.
0=1484	A2	Cc01g14850	.	.	.	.	.	.	.	.	.	.	.	.	.	.
0=1485	A2	Cc01g14860	.	.	.	.	.	.	.	.	.	Cc02g05950	.	.	.	.
0=1486	A2	Cc01g14870	.	DC5g018668	.	.	Cc06g00760	DC7g023996	DC8g028885	.	DC5g018668	Cc02g05920	DC3g011860	.	.	.
0=1487	A2	Cc01g14880	.	DC5g018232	.	.	.	.	.	.	.	.	.	.	.	.
0=1488	A2	Cc01g14890	.	.	.	.	.	.	.	.	.	.	.	.	.	.
0=1489	A2	Cc01g14900	.	.	.	.	.	.	.	.	.	Cc02g05860	.	.	.	.
0=1490	A2	Cc01g14910	.	.	.	.	.	.	.	.	.	Cc02g05850	DC3g011865	.	.	DC7g024799
0=1491	A2	Cc01g14920	.	.	.	.	.	.	.	.	.	.	.	.	.	.
0=1492	A2	Cc01g14930	.	.	.	.	.	.	.	.	.	.	.	.	.	.
0=1493	A2	Cc01g14940	.	.	.	.	.	.	.	.	.	.	.	.	.	.
0=1494	A2	Cc01g14950	.	.	.	.	.	.	.	.	.	.	.	.	.	.
0=1495	A2	Cc01g14960	.	DC5g018662	.	.	.	.	.	.	.	.	.	.	.	.
0=1496	A2	Cc01g14970	.	.	.	.	.	.	.	.	.	.	.	.	.	.
0=1497	A2	Cc01g14980	.	.	.	.	.	.	.	.	.	.	.	.	.	.
0=1498	A2	Cc01g14990	.	.	.	.	.	.	.	.	.	.	.	.	.	.
0=1499	A2	Cc01g15000	.	.	.	.	.	.	.	.	.	.	.	.	.	.
0=1500	A2	Cc01g15010	.	.	.	.	.	.	.	.	.	.	.	.	.	.
0=1501	A2	Cc01g15020	DC3g012721	.	.	.	.	.	.	.	.	.	.	.	.	.
0=1502	A2	Cc01g15030	.	.	.	.	.	.	.	.	.	.	.	.	.	.
0=1503	A2	Cc01g15040	.	.	.	.	.	.	.	.	.	.	.	.	.	.
0=1504	A2	Cc01g15050	.	.	.	.	.	.	.	.	.	.	.	.	.	.
0=1505	A2	Cc01g15060	DC3g012721	.	.	.	.	.	.	.	.	.	.	.	.	.
0=1506	A2	Cc01g15070	.	.	.	.	.	.	.	.	.	.	.	.	.	.
0=1507	A2	Cc01g15080	.	.	.	.	.	.	.	.	.	.	.	.	.	.
0=1508	A2	Cc01g15090	.	.	.	.	.	.	.	.	.	.	.	.	.	.
0=1509	A2	Cc01g15100	.	.	.	.	.	.	.	.	.	.	.	.	.	.
0=1510	A2	Cc01g15110	.	.	.	.	.	.	.	.	.	.	.	.	.	.
0=1511	A2	Cc01g15120	.	.	DC2g007333	.	.	.	.	.	.	Cc02g05620	.	.	.	.
0=1512	A2	Cc01g15130	.	.	.	.	.	.	.	.	.	.	.	.	.	.
0=1513	A2	Cc01g15140	.	.	.	.	.	.	.	.	.	.	.	.	.	.
0=1514	A2	Cc01g15150	.	.	.	DC1g004798	.	.	.	.	.	.	.	.	.	.
0=1515	A2	Cc01g15160	.	.	.	.	.	.	.	.	.	.	.	.	.	.
0=1516	A2	Cc01g15170	.	.	.	.	.	.	.	.	.	.	.	.	.	.
0=1517	A2	Cc01g15180	.	.	.	.	.	.	.	.	.	.	.	.	.	.
0=1518	A2	Cc01g15190	.	.	.	.	.	.	.	.	.	.	.	.	.	.
0=1519	A2	Cc01g15200	.	.	.	.	.	.	.	.	.	.	.	.	.	.
0=1520	A2	Cc01g15210	.	.	.	.	.	.	.	.	.	.	.	.	.	.
0=1521	A2	Cc01g15220	.	DC5g018654	.	.	Cc06g00500	.	.	DC4g015345	DC5g018654	.	.	.	.	.
0=1522	A2	Cc01g15230	.	.	.	.	.	.	.	.	.	.	.	.	.	.
0=1523	A2	Cc01g15240	.	.	.	.	Cc06g00480	.	DC8g028912	.	.	Cc02g05480	.	.	.	.
0=1524	A2	Cc01g15250	.	.	.	.	.	.	.	.	.	.	.	.	.	.
0=1525	A2	Cc01g15260	.	.	.	.	.	.	.	.	.	Cc02g05450	.	.	.	.
0=1526	A2	Cc01g15270	.	.	.	.	.	.	.	.	.	Cc02g05420	.	.	.	.
0=1527	A2	Cc01g15280	.	.	.	.	.	.	.	.	.	.	.	.	.	.
0=1528	A2	Cc01g15290	.	.	.	.	.	.	.	.	.	.	.	.	.	.
0=1529	A2	Cc01g15300	DC3g012720	.	.	.	.	.	.	.	.	Cc02g05410	.	.	.	.
0=1530	A2	Cc01g15310	.	DC5g018652	.	.	.	.	.	.	.	Cc02g05400	.	.	.	.
0=1531	A2	Cc01g15320	.	.	.	.	.	.	.	.	.	.	.	.	.	.
0=1532	A2	Cc01g15330	.	.	.	DC1g004795	Cc06g00410	DC7g023976	DC8g028918	.	.	.	.	.	.	.
0=1533	A2	Cc01g15340	.	.	.	.	.	.	.	.	.	.	.	.	.	.
0=1534	A2	Cc01g15350	.	.	.	.	.	.	.	.	.	.	.	.	.	.
0=1535	A2	Cc01g15360	.	.	.	.	.	.	.	.	.	.	.	.	.	.
0=1536	A2	Cc01g15370	.	DC5g018576	.	.	.	.	.	.	.	.	.	.	.	.
0=1537	A2	Cc01g15380	.	.	.	.	.	.	.	.	.	.	.	.	.	.
0=1538	A2	Cc01g15390	.	.	.	.	.	.	.	.	.	.	.	.	.	.
0=1539	A2	Cc01g15400	.	.	.	.	.	.	.	.	.	.	.	.	.	.
0=1540	A2	Cc01g15410	.	DC5g018580	.	.	.	.	.	.	.	.	.	.	.	.
0=1541	A2	Cc01g15420	.	.	.	.	.	.	.	.	.	.	.	.	.	.
0=1542	A2	Cc01g15430	.	DC5g018582	.	.	.	.	.	.	.	.	.	.	.	.
0=1543	A2	Cc01g15440	.	.	.	DC1g004791	.	.	.	.	.	.	.	.	.	.
0=1544	A2	Cc01g15450	.	.	.	.	.	.	.	.	.	.	.	.	.	.
0=1545	A2	Cc01g15460	.	.	.	.	.	.	.	.	.	.	.	.	.	.
0=1546	A2	Cc01g15470	.	.	.	.	.	.	.	.	.	.	.	.	.	.
0=1547	A2	Cc01g15480	.	DC5g018584	.	.	Cc06g00210	DC7g023963	.	.	.	.	.	.	.	.
0=1548	A2	Cc01g15490	.	DC5g018585	.	.	Cc06g00190	DC7g023960	DC8g028932	.	.	.	.	.	.	.
0=1549	A2	Cc01g15500	.	DC5g018645	.	.	Cc06g00170	.	.	DC4g015323	DC5g018645	.	.	.	.	.
0=1550	A2	Cc01g15510	.	.	.	.	.	.	.	.	.	.	.	.	.	.
0=1551	A2	Cc01g15520	.	.	.	.	.	.	.	.	.	.	.	.	.	.
0=1552	A2	Cc01g15530	DC3g012719	.	.	.	.	.	.	.	.	.	.	.	.	.
0=1553	A2	Cc01g15540	.	.	.	.	.	.	.	.	.	.	.	.	.	.
0=1554	A2	Cc01g15550	.	.	.	.	.	.	.	.	.	.	.	.	.	.
0=1555	A2	Cc01g15560	.	.	.	.	.	.	.	.	.	.	.	.	.	.
0=1556	A2	Cc01g15570	.	DC5g018589	.	.	.	.	.	.	.	.	.	.	.	.
0=1557	A2	Cc01g15580	.	DC5g018590	.	.	.	.	.	.	.	.	.	.	.	.
0=1558	A2	Cc01g15590	.	DC5g018592	.	.	.	.	.	.	.	.	.	.	.	.
0=1559	A2	Cc01g15600	.	.	.	.	.	.	.	.	.	.	.	.	.	.
0=1560	A2	Cc01g15610	.	.	.	DC1g004778	.	.	.	.	.	.	.	.	.	.
0=1561	A2	Cc01g15620	.	DC5g018593	.	.	.	.	.	.	.	.	.	.	.	.
0=1562	A2	Cc01g15630	DC3g012717	DC5g018594	.	.	.	.	.	.	.	.	.	.	.	.
0=1563	A2	Cc01g15640	.	DC5g018595	.	.	.	.	.	.	.	.	.	.	.	.
0=1564	A2	Cc01g15650	.	DC5g018596	.	.	.	.	.	.	.	.	.	.	.	.
0=1565	A2	Cc01g15660	.	DC5g018597	.	.	.	.	.	.	.	.	.	.	.	.
0=1566	A2	Cc01g15670	.	.	.	.	.	.	.	.	.	.	.	.	.	.
0=1567	A2	Cc01g15680	DC3g012715	DC5g018598	.	.	.	.	.	.	.	.	.	.	.	.
0=1568	A2	Cc01g15690	.	.	DC1g000504	.	.	.	.	.	.	.	.	.	.	.
0=1569	A2	Cc01g15700	DC3g012714	.	.	.	Cc06g00060	.	.	.	DC5g018599	.	.	.	.	.
0=1570	A2	Cc01g15710	DC3g012713	.	.	.	.	.	.	.	.	.	.	.	.	.
0=1571	A2	Cc01g15720	.	DC5g018599	.	.	.	.	.	.	.	.	.	.	.	.
0=1572	A2	Cc01g15730	.	DC5g018600	.	.	.	.	.	.	.	.	.	.	.	.
0=1573	A2	Cc01g15740	DC3g012712	.	.	.	.	.	.	.	.	.	.	.	.	.
0=1574	A2	Cc01g15750	.	DC5g018601	.	.	.	.	.	.	.	.	.	.	.	.
0=1575	A2	Cc01g15760	.	.	.	.	.	.	.	.	.	.	.	.	.	.
0=1576	A2	Cc01g15770	DC3g012711	DC5g018602	.	.	.	.	.	.	.	.	.	.	.	.
0=1577	A2	Cc01g15780	.	DC5g018603	.	.	.	.	.	.	.	.	.	.	.	.
0=1578	A2	Cc01g15790	DC3g012708	.	.	.	.	.	.	.	.	.	.	.	.	.
0=1579	A2	Cc01g15800	DC3g012707	.	.	.	.	.	.	.	.	.	.	.	.	.
0=1580	A2	Cc01g15810	.	.	.	.	.	.	.	.	.	.	.	.	.	.
0=1581	A2	Cc01g15820	.	.	.	.	.	.	.	.	.	.	.	.	.	.
0=1582	A2	Cc01g15830	.	.	.	.	.	.	.	.	.	.	.	.	.	.
0=1583	A2	Cc01g15840	.	DC5g018608	.	DC1g004776	.	.	.	.	.	.	.	.	.	.
0=1584	A2	Cc01g15850	.	.	.	DC1g004775	.	.	.	.	.	.	.	.	.	.
0=1585	A2	Cc01g15860	.	.	.	.	.	.	.	.	.	.	.	.	.	.
0=1586	A2	Cc01g15870	.	DC5g018609	.	.	.	.	.	.	.	.	.	.	.	.
0=1587	A2	Cc01g15880	.	.	.	DC1g004774	.	.	.	.	.	.	.	.	.	.
0=1588	A2	Cc01g15890	DC3g012704	DC5g018610	.	.	.	.	.	.	.	.	.	.	.	.
0=1589	A2	Cc01g15900	DC3g012703	.	.	.	.	.	.	.	.	.	.	.	.	.
0=1590	A2	Cc01g15910	DC3g012702	.	.	.	.	.	.	.	.	.	.	.	.	.
0=1591	A2	Cc01g15920	.	.	.	.	.	.	.	.	.	.	.	.	.	.
0=1592	A2	Cc01g15930	.	.	.	.	.	.	.	.	.	.	.	.	.	.
0=1593	A2	Cc01g15940	.	DC5g018615	.	.	.	.	.	.	.	.	.	.	.	.
0=1594	A2	Cc01g15950	.	.	.	DC1g004773	.	.	.	.	.	.	.	.	.	.
0=1595	A2	Cc01g15960	.	.	.	.	.	.	.	.	.	.	.	.	.	.
0=1596	A2	Cc01g15970	.	.	.	.	.	.	.	.	.	.	.	.	.	.
0=1597	A2	Cc01g15980	.	.	.	.	.	.	.	.	.	.	.	.	.	.
0=1598	A2	Cc01g15990	.	.	.	.	.	.	.	.	.	.	.	.	.	.
0=1599	A2	Cc01g16000	.	.	.	DC1g004772	.	.	.	.	.	.	.	.	.	.
0=1600	A2	Cc01g16010	.	.	.	.	.	.	.	.	.	.	.	.	.	.
0=1601	A2	Cc01g16020	.	.	.	.	Cc03g08510	.	.	DC8g026657	.	.	.	.	.	.
0=1602	A2	Cc01g16030	.	.	.	.	.	.	.	.	.	.	.	.	.	.
0=1603	A2	Cc01g16040	.	.	DC1g000507	.	.	.	.	.	.	.	.	.	.	.
0=1604	A2	Cc01g16050	.	.	.	.	.	.	.	.	.	.	.	.	.	.
0=1605	A2	Cc01g16060	.	.	.	.	.	.	.	.	.	.	.	.	.	.
0=1606	A2	Cc01g16070	.	.	.	.	.	.	.	.	.	.	.	.	.	.
0=1607	A2	Cc01g16080	DC3g012696	DC5g018619	.	DC1g004770	.	.	.	.	.	.	.	.	.	.
0=1608	A2	Cc01g16090	.	.	.	.	.	.	.	.	.	.	.	.	.	.
0=1609	A2	Cc01g16100	DC3g012694	.	.	.	.	.	.	.	.	.	.	.	.	.
0=1610	A2	Cc01g16110	.	.	.	.	.	.	.	.	.	.	.	.	.	.
0=1611	A2	Cc01g16120	.	DC5g018620	.	.	.	.	.	.	.	.	.	.	.	.
0=1612	A2	Cc01g16130	.	.	.	DC1g004768	.	.	.	.	.	.	.	.	.	.
0=1613	A2	Cc01g16140	.	DC5g018624	.	DC1g004767	.	.	.	.	.	.	.	.	.	.
0=1614	A2	Cc01g16150	.	DC5g018625	.	.	.	.	.	.	.	.	.	.	.	.
0=1615	A2	Cc01g16160	DC3g012692	DC5g018626	.	.	.	.	.	.	.	.	.	.	.	.
0=1616	A2	Cc01g16170	.	.	.	.	.	.	.	.	.	.	.	.	.	.
0=1617	A2	Cc01g16180	.	.	.	.	.	.	.	.	.	.	.	.	.	.
0=1618	A2	Cc01g16190	DC3g012691	DC5g018627	.	.	.	.	.	.	.	.	.	.	.	.
0=1619	A2	Cc01g16200	.	DC5g018628	.	.	.	.	.	.	.	.	.	.	.	.
0=1620	A2	Cc01g16210	.	.	.	DC1g004766	.	.	.	.	.	.	.	.	.	.
0=1621	A2	Cc01g16220	.	.	.	.	.	.	.	.	.	.	.	.	.	.
0=1622	A2	Cc01g16230	.	.	.	.	.	.	.	.	.	.	.	.	.	.
0=1623	A2	Cc01g16240	.	.	.	.	.	.	.	.	.	.	.	.	.	.
0=1624	A2	Cc01g16250	.	DC5g018629	.	.	.	.	.	.	.	.	.	.	.	.
0=1625	A2	Cc01g16260	.	.	.	.	.	.	.	.	.	.	.	.	.	.
0=1626	A2	Cc01g16270	.	.	.	DC1g004765	.	.	.	.	.	.	.	.	.	.
0=1627	A2	Cc01g16280	.	.	.	DC1g004764	.	.	.	.	.	.	.	.	.	.
0=1628	A2	Cc01g16290	.	.	.	.	.	.	.	.	.	.	.	.	.	.
0=1629	A2	Cc01g16300	.	.	.	DC1g004763	.	.	.	.	.	.	.	.	.	.
0=1630	A2	Cc01g16310	.	.	.	DC1g004762	.	.	.	.	.	.	.	.	.	.
0=1631	A2	Cc01g16320	DC3g012690	.	.	DC1g004760	.	.	.	.	.	.	.	.	.	.
0=1632	A2	Cc01g16330	.	.	.	DC1g004759	.	.	.	.	.	.	.	.	.	.
0=1633	A2	Cc01g16340	.	.	.	.	.	.	.	.	.	.	.	.	.	.
0=1634	A2	Cc01g16350	DC3g012689	.	.	.	.	.	.	.	.	.	.	.	.	.
0=1635	A2	Cc01g16360	.	.	.	DC1g004756	.	.	.	.	.	.	.	.	.	.
0=1636	A2	Cc01g16370	DC3g012688	.	.	.	.	.	.	.	.	.	.	.	.	.
0=1637	A2	Cc01g16380	DC3g012687	DC5g018630	.	DC1g004755	.	.	.	.	.	.	.	.	.	.
0=1638	A2	Cc01g16390	DC3g012684	.	.	DC1g004752	.	.	.	.	.	.	.	.	.	.
0=1639	A2	Cc01g16400	.	.	.	.	.	.	.	.	.	.	.	.	.	.
0=1640	A2	Cc01g16410	.	.	.	DC1g004750	.	.	.	.	.	.	.	.	.	.
0=1641	A2	Cc01g16420	DC3g012683	.	.	DC1g004749	.	.	.	.	.	.	.	.	.	.
0=1642	A2	Cc01g16430	.	.	.	.	.	.	.	.	.	.	.	.	.	.
0=1643	A2	Cc01g16440	.	.	.	.	.	.	.	.	.	.	.	.	.	.
0=1644	A2	Cc01g16450	.	.	.	.	.	.	.	.	.	.	.	.	.	.
0=1645	A2	Cc01g16460	.	.	.	.	.	.	.	.	.	.	.	.	.	.
0=1646	A2	Cc01g16470	.	.	.	DC1g004747	.	.	.	.	.	.	.	.	.	.
0=1647	A2	Cc01g16480	DC3g012681	DC5g018633	DC1g000510	DC1g004745	.	.	.	.	.	.	.	.	.	.
0=1648	A2	Cc01g16490	.	.	.	.	.	.	.	.	.	.	.	.	.	.
0=1649	A2	Cc01g16500	.	.	.	.	.	.	.	.	.	.	.	.	.	.
0=1650	A2	Cc01g16510	.	.	.	.	.	.	.	.	.	.	.	.	.	.
0=1651	A2	Cc01g16520	DC3g012677	.	.	DC1g004743	Cc03g08440	.	.	DC8g026643	.	.	.	.	.	.
0=1652	A2	Cc01g16530	DC3g012676	.	.	.	.	.	.	.	.	.	.	.	.	.
0=1653	A2	Cc01g16540	.	.	.	.	.	.	.	.	.	.	.	.	.	.
0=1654	A2	Cc01g16550	.	.	.	.	.	.	.	.	.	.	.	.	.	.
0=1655	A2	Cc01g16560	.	.	.	.	.	.	.	.	.	.	.	.	.	.
0=1656	A2	Cc01g16570	DC3g012675	.	DC1g000513	DC1g004742	.	.	.	.	.	.	.	.	.	.
0=1657	A2	Cc01g16580	.	.	.	.	.	.	.	.	.	.	.	.	.	.
0=1658	A2	Cc01g16590	.	.	.	.	.	.	.	.	.	.	.	.	.	.
0=1659	A2	Cc01g16600	.	.	.	.	.	.	.	.	.	.	.	.	.	.
0=1660	A2	Cc01g16610	.	.	.	.	.	.	.	.	.	.	.	.	.	.
0=1661	A2	Cc01g16620	DC3g012674	.	.	.	.	.	.	.	.	.	.	.	.	.
0=1662	A2	Cc01g16630	.	DC5g018634	DC1g000517	.	.	.	.	.	.	.	.	.	.	.
0=1663	A2	Cc01g16640	.	.	DC1g000519	.	.	.	.	.	.	.	.	.	.	.
0=1664	A2	Cc01g16650	.	.	.	.	.	.	.	.	.	.	.	.	.	.
0=1665	A2	Cc01g16660	DC3g012673	DC5g018635	DC1g000520	.	.	.	.	.	.	.	.	.	.	.
0=1666	A2	Cc01g16670	.	.	DC1g000521	DC1g004741	.	.	.	.	.	.	.	.	.	.
0=1667	A2	Cc01g16680	DC3g012672	.	.	.	.	.	.	.	.	.	.	.	.	.
0=1668	A2	Cc01g16690	DC3g012671	DC5g018636	.	.	.	.	.	.	.	.	.	.	.	.
0=1669	A2	Cc01g16700	DC3g012670	.	.	.	.	.	.	.	.	.	.	.	.	.
0=1670	A2	Cc01g16710	.	DC5g018637	.	.	.	.	.	.	.	.	.	.	.	.
0=1671	A2	Cc01g16720	DC3g012669	.	.	DC1g004740	.	.	.	.	.	.	.	.	.	.
0=1672	A2	Cc01g16730	.	.	.	DC1g004738	.	.	.	.	.	.	.	.	.	.
0=1673	A2	Cc01g16740	.	.	.	.	.	.	.	.	.	.	.	.	.	.
0=1674	A2	Cc01g16750	.	.	.	DC1g004737	.	.	.	.	.	.	.	.	.	.
0=1675	A2	Cc01g16760	DC3g012668	.	.	DC1g004735	.	.	.	.	.	.	.	.	.	.
0=1676	A2	Cc01g16770	DC3g012667	.	.	DC1g004734	.	.	.	.	.	.	.	.	.	.
0=1677	A2	Cc01g16780	.	.	.	DC1g004733	.	.	.	.	.	.	.	.	.	.
0=1678	A2	Cc01g16790	DC3g012662	DC5g018639	.	.	Cc03g08120	.	.	DC8g026635	.	.	.	.	.	.
0=1679	A2	Cc01g16800	DC3g012661	.	.	.	.	.	.	.	.	.	.	.	.	.
0=1680	A2	Cc01g16810	.	.	.	.	.	.	.	.	.	.	.	.	.	.
0=1681	A2	Cc01g16820	.	.	.	.	.	.	.	.	.	.	.	.	.	.
0=1682	A2	Cc01g16830	.	.	.	DC1g004727	.	.	.	.	.	.	.	.	.	.
0=1683	A2	Cc01g16840	.	.	DC1g000522	.	Cc03g07950	.	DC7g024465	.	.	.	.	.	.	.
0=1684	A2	Cc01g16850	.	.	DC1g000523	.	.	.	.	.	.	.	.	.	.	.
0=1685	A2	Cc01g16860	DC3g012658	.	.	.	.	.	.	.	.	.	.	.	.	.
0=1686	A2	Cc01g16870	DC3g012656	.	.	.	.	.	.	.	.	.	.	.	.	.
0=1687	A2	Cc01g16880	DC3g012654	.	.	.	.	.	.	.	.	.	.	.	.	.
0=1688	A2	Cc01g16890	.	.	.	.	.	.	.	.	.	.	.	.	.	.
0=1689	A2	Cc01g16900	DC3g012653	.	DC1g000524	.	.	.	.	.	.	.	.	.	.	.
0=1690	A2	Cc01g16910	.	.	.	.	.	.	.	.	.	.	.	.	.	.
0=1691	A2	Cc01g16920	.	.	.	.	.	.	.	.	.	.	.	.	.	.
0=1692	A2	Cc01g16930	.	.	.	.	.	.	.	.	.	.	.	.	.	.
0=1693	A2	Cc01g16940	.	.	.	.	.	.	.	.	.	.	.	.	.	.
0=1694	A2	Cc01g16950	DC3g012652	DC5g018575	DC1g000525	.	.	.	.	.	.	.	.	.	.	.
0=1695	A2	Cc01g16960	.	.	DC1g000526	.	.	.	.	.	.	.	.	.	.	.
0=1696	A2	Cc01g16970	.	.	DC1g000527	.	.	.	.	.	.	.	.	.	.	.
0=1697	A2	Cc01g16980	DC3g012647	.	.	.	.	.	.	.	.	.	.	.	.	.
0=1698	A2	Cc01g16990	.	.	.	.	.	.	.	.	.	.	.	.	.	.
0=1699	A2	Cc01g17000	DC3g012643	DC5g018573	.	.	Cc03g07750	.	.	.	.	.	.	.	.	.
0=1700	A2	Cc01g17010	.	.	.	DC1g004719	Cc03g07720	.	.	DC8g026604	.	.	.	.	.	.
0=1701	A2	Cc01g17020	.	.	.	.	.	.	.	.	.	.	.	.	.	.
0=1702	A2	Cc01g17030	DC3g012642	.	DC1g000528	.	.	.	.	.	.	.	.	.	.	.
0=1703	A2	Cc01g17040	DC3g012641	.	.	.	.	.	.	.	.	.	.	.	.	.
0=1704	A2	Cc01g17050	DC3g012640	.	.	.	.	.	.	.	.	.	.	.	.	.
0=1705	A2	Cc01g17060	.	.	.	DC1g004718	.	.	.	.	.	.	.	.	.	.
0=1706	A2	Cc01g17070	.	.	.	.	.	.	.	.	.	.	.	.	.	.
0=1707	A2	Cc01g17080	.	DC5g018569	.	.	.	.	.	.	.	.	.	.	.	.
0=1708	A2	Cc01g17090	.	.	.	.	.	.	.	.	.	.	.	.	.	.
0=1709	A2	Cc01g17100	DC3g012638	DC5g018560	.	.	.	.	.	.	.	.	.	.	.	.
0=1710	A2	Cc01g17110	DC3g012637	.	DC1g000532	.	.	.	.	.	.	.	.	.	.	.
0=1711	A2	Cc01g17120	.	.	.	.	.	.	.	.	.	.	.	.	.	.
0=1712	A2	Cc01g17130	.	.	.	.	.	.	.	.	.	.	.	.	.	.
0=1713	A2	Cc01g17140	.	.	.	.	.	.	.	.	.	.	.	.	.	.
0=1714	A2	Cc01g17150	.	.	.	.	.	.	.	.	.	.	.	.	.	.
0=1715	A2	Cc01g17160	.	DC5g018556	.	.	.	.	.	.	.	.	.	.	.	.
0=1716	A2	Cc01g17170	.	.	.	.	.	.	.	.	.	.	.	.	.	.
0=1717	A2	Cc01g17180	.	.	.	.	.	.	.	.	.	.	.	.	.	.
0=1718	A2	Cc01g17190	.	.	.	.	.	.	.	.	.	.	.	.	.	.
0=1719	A2	Cc01g17200	DC3g012635	.	DC1g000534	.	.	.	.	.	.	.	.	.	.	.
0=1720	A2	Cc01g17210	DC3g012634	DC5g018554	.	.	Cc03g07440	.	.	DC8g027377	.	.	.	.	.	.
0=1721	A2	Cc01g17220	.	DC5g018553	.	.	.	.	.	.	.	.	.	.	.	.
0=1722	A2	Cc01g17230	.	.	DC1g000535	DC1g004715	Cc03g07400	.	.	.	.	.	.	.	.	.
0=1723	A2	Cc01g17240	DC3g012633	DC5g018552	.	DC1g004714	Cc03g07390	.	.	.	.	.	.	.	.	.
0=1724	A2	Cc01g17250	.	DC5g018551	.	DC1g004713	.	.	.	.	.	.	.	.	.	.
0=1725	A2	Cc01g17260	.	.	DC1g000537	.	.	.	.	.	.	.	.	.	.	.
0=1726	A2	Cc01g17270	.	DC5g018550	.	.	.	.	.	.	.	.	.	.	.	.
0=1727	A2	Cc01g17280	.	.	.	DC1g004712	Cc03g07290	.	.	DC8g027375	.	.	.	.	.	.
0=1728	A2	Cc01g17290	.	.	.	.	.	.	.	.	.	.	.	.	.	.
0=1729	A2	Cc01g17300	.	.	.	DC1g004710	.	.	.	.	.	.	.	.	.	.
0=1730	A2	Cc01g17310	DC3g012629	DC5g018547	.	DC1g004709	Cc03g07230	DC1g002272	DC7g024313	DC8g027372	DC9g030780	.	.	.	.	.
0=1731	A2	Cc01g17320	.	.	.	.	.	.	.	.	.	.	.	.	.	.
0=1732	A2	Cc01g17330	.	.	.	.	.	.	.	.	.	.	.	.	.	.
0=1733	A2	Cc01g17340	.	.	.	.	.	.	.	.	.	.	.	.	.	.
0=1734	A2	Cc01g17350	.	.	.	.	.	.	.	.	.	.	.	.	.	.
0=1735	A2	Cc01g17360	.	.	.	.	.	.	.	.	.	.	.	.	.	.
0=1736	A2	Cc01g17370	.	.	.	.	.	.	.	.	.	.	.	.	.	.
0=1737	A2	Cc01g17380	.	.	DC1g000539	DC1g004706	.	.	.	.	.	.	.	.	.	.
0=1738	A2	Cc01g17390	.	.	.	.	.	.	.	.	.	.	.	.	.	.
0=1739	A2	Cc01g17400	.	.	.	.	.	.	.	.	.	.	.	.	.	.
0=1740	A2	Cc01g17410	.	.	.	.	.	.	.	.	.	.	.	.	.	.
0=1741	A2	Cc01g17420	DC3g012626	.	.	.	.	.	.	.	.	.	.	.	.	.
0=1742	A2	Cc01g17430	.	.	.	.	.	.	.	.	.	.	.	.	.	.
0=1743	A2	Cc01g17440	DC3g012624	.	.	.	Cc03g07040	DC1g002283	DC7g024492	.	DC9g030777	.	.	.	.	.
0=1744	A2	Cc01g17450	DC3g012623	DC5g018539	.	.	.	.	.	.	.	.	.	.	.	.
0=1745	A2	Cc01g17460	.	.	.	.	.	.	.	.	.	.	.	.	.	.
0=1746	A2	Cc01g17470	DC3g012620	.	.	.	.	.	.	.	.	.	.	.	.	.
0=1747	A2	Cc01g17480	.	.	.	.	.	.	.	.	.	.	.	.	.	.
0=1748	A2	Cc01g17490	DC3g012619	DC5g018538	DC1g000547	DC1g004699	.	.	.	.	.	.	.	.	.	.
0=1749	A2	Cc01g17500	DC3g012618	DC5g018535	.	.	.	.	.	.	.	.	.	.	.	.
0=1750	A2	Cc01g17510	.	.	DC1g000935	DC1g004698	.	.	.	.	.	.	.	.	.	.
0=1751	A2	Cc01g17520	.	.	DC1g000548	.	.	.	.	.	.	.	.	.	.	.
0=1752	A2	Cc01g17530	DC3g012617	DC5g018533	DC1g000550	DC1g004697	Cc03g06990	.	.	DC8g027361	DC9g030776	.	.	.	.	.
0=1753	A2	Cc01g17540	DC3g012616	DC5g018532	.	.	Cc03g06980	.	DC7g024306	DC8g027360	.	.	.	.	.	.
0=1754	A2	Cc01g17550	.	.	.	.	.	.	.	.	.	.	.	.	.	.
0=1755	A2	Cc01g17560	.	.	.	.	.	.	.	.	.	.	.	.	.	.
0=1756	A2	Cc01g17570	.	.	.	.	.	.	.	.	.	.	.	.	.	.
0=1757	A2	Cc01g17580	.	.	.	.	.	.	.	.	.	.	.	.	.	.
0=1758	A2	Cc01g17590	.	DC5g018531	.	.	.	.	.	.	.	.	.	.	.	.
0=1759	A2	Cc01g17600	.	.	.	.	.	.	.	.	.	.	.	.	.	.
0=1760	A2	Cc01g17610	.	.	.	DC1g004696	.	.	.	.	.	.	.	.	.	.
0=1761	A2	Cc01g17620	.	.	.	.	.	.	.	.	.	.	.	.	.	.
0=1762	A2	Cc01g17630	DC3g012614	.	.	.	.	.	.	.	.	.	.	.	.	.
0=1763	A2	Cc01g17640	DC3g012613	.	.	.	.	.	.	.	.	.	.	.	.	.
0=1764	A2	Cc01g17650	DC3g012612	.	.	.	.	.	.	.	.	.	.	.	.	.
0=1765	A2	Cc01g17660	.	.	DC1g000552	.	.	.	.	.	.	.	.	.	.	.
0=1766	A2	Cc01g17670	.	.	.	.	Cc03g06810	DC1g002293	.	.	DC9g030772	.	.	.	.	.
0=1767	A2	Cc01g17680	.	.	DC1g000557	.	.	.	.	.	.	.	.	.	.	.
0=1768	A2	Cc01g17690	.	.	.	.	.	.	.	.	.	.	.	.	.	.
0=1769	A2	Cc01g17700	.	.	.	.	.	.	.	.	.	.	.	.	.	.
0=1770	A2	Cc01g17710	.	DC5g018527	.	.	.	.	.	.	.	.	.	.	.	.
0=1771	A2	Cc01g17720	.	.	.	.	.	.	.	.	.	.	.	.	.	.
0=1772	A2	Cc01g17730	.	.	.	.	.	.	.	.	.	.	.	.	.	.
0=1773	A2	Cc01g17740	.	.	.	DC1g004694	.	.	.	.	.	.	.	.	.	.
0=1774	A2	Cc01g17750	.	.	.	.	.	.	.	.	.	.	.	.	.	.
0=1775	A2	Cc01g17760	.	.	.	.	.	.	.	.	.	.	.	.	.	.
0=1776	A2	Cc01g17770	.	.	DC1g000568	.	.	.	.	.	.	.	.	.	.	.
0=1777	A2	Cc01g17780	.	.	.	.	.	.	.	.	.	.	.	.	.	.
0=1778	A2	Cc01g17790	DC3g012591	.	.	.	Cc03g06400	.	.	DC8g027352	.	.	.	.	.	.
0=1779	A2	Cc01g17800	DC3g012589	DC5g018519	.	.	.	.	.	.	.	.	.	.	.	.
0=1780	A2	Cc01g17810	.	.	.	.	Cc03g06380	.	.	DC8g027350	.	.	.	.	.	.
0=1781	A2	Cc01g17820	DC3g012588	DC5g018518	.	DC1g004691	Cc03g06370	.	.	DC8g027349	.	.	.	.	.	.
0=1782	A2	Cc01g17830	.	.	.	DC1g004690	.	.	.	.	.	.	.	.	.	.
0=1783	A2	Cc01g17840	.	.	.	DC1g004686	.	.	.	.	.	.	.	.	.	.
0=1784	A2	Cc01g17850	.	DC5g018516	.	.	Cc03g06270	.	DC7g024292	DC8g027348	.	.	.	.	.	.
0=1785	A2	Cc01g17860	.	.	.	.	.	.	.	.	.	.	.	.	.	.
0=1786	A2	Cc01g17870	DC3g012580	.	.	DC1g004684	Cc03g06220	.	DC7g024288	.	.	.	.	.	.	.
0=1787	A2	Cc01g17880	.	.	.	.	.	.	.	.	.	.	.	.	.	.
0=1788	A2	Cc01g17890	.	.	.	.	Cc03g06120	.	.	DC8g027344	.	.	.	.	.	.
0=1789	A2	Cc01g17900	.	DC5g018515	.	.	.	.	.	.	.	.	.	.	.	.
0=1790	A2	Cc01g17910	.	.	.	.	Cc03g06110	.	.	.	.	.	.	.	.	.
0=1791	A2	Cc01g17920	.	DC5g018514	DC1g000583	.	.	.	.	.	.	.	.	.	.	.
0=1792	A2	Cc01g17930	DC3g012579	.	.	.	.	.	.	.	.	.	.	.	.	.
0=1793	A2	Cc01g17940	.	.	.	.	.	.	.	.	.	.	.	.	.	.
0=1794	A2	Cc01g17950	.	DC5g018512	DC1g000585	.	Cc03g06000	DC1g002304	.	.	.	.	.	.	.	.
0=1795	A2	Cc01g17960	.	.	.	.	Cc03g05990	.	DC7g024282	DC8g027336	.	.	.	.	.	.
0=1796	A2	Cc01g17970	.	.	.	.	.	.	.	.	.	.	.	.	.	.
0=1797	A2	Cc01g17980	.	DC5g018509	.	DC1g004683	.	.	.	.	.	.	.	.	.	.
0=1798	A2	Cc01g17990	DC3g012568	DC5g018507	.	.	.	.	.	.	.	.	.	.	.	.
0=1799	A2	Cc01g18000	.	.	DC1g000589	.	.	.	.	.	.	.	.	.	.	.
0=1800	A2	Cc01g18010	.	DC5g018506	DC1g000927	.	.	.	.	.	.	.	.	.	.	.
0=1801	A2	Cc01g18020	.	.	.	.	.	.	.	.	.	.	.	.	.	.
0=1802	A2	Cc01g18030	DC3g012567	DC5g018505	.	DC2g005677	Cc03g05870	DC1g002307	.	.	.	.	.	.	.	.
0=1803	A2	Cc01g18040	.	DC5g018503	.	.	.	.	.	.	.	.	.	.	.	.
0=1804	A2	Cc01g18050	DC3g012565	DC5g018502	DC1g000925	.	Cc03g05800	.	DC7g024279	DC8g027330	.	.	.	.	.	.
0=1805	A2	Cc01g18060	DC3g012564	DC5g018501	.	.	.	.	.	.	.	.	.	.	.	.
0=1806	A2	Cc01g18070	.	.	.	.	.	.	.	.	.	.	.	.	.	.
0=1807	A2	Cc01g18080	DC3g012562	.	DC1g000924	DC2g005679	.	.	.	.	.	.	.	.	.	.
0=1808	A2	Cc01g18090	DC3g012561	.	.	.	Cc03g05730	.	.	.	DC9g030752	.	.	.	.	.
0=1809	A2	Cc01g18100	.	.	DC1g000923	DC2g005680	.	.	.	.	.	Cc02g36780	.	.	.	DC9g029792
0=1810	A2	Cc01g18110	.	.	.	.	.	.	.	.	.	.	.	.	.	.
0=1811	A2	Cc01g18120	.	DC5g018499	.	.	.	.	.	.	.	.	.	.	.	.
0=1812	A2	Cc01g18130	.	DC5g018498	.	DC2g005682	Cc03g05660	DC1g002315	.	DC8g027323	.	.	.	.	.	.
0=1813	A2	Cc01g18140	.	.	.	.	.	.	.	.	.	.	.	.	.	.
0=1814	A2	Cc01g18150	.	.	.	.	.	.	.	.	.	.	.	.	.	.
0=1815	A2	Cc01g18160	.	.	.	.	.	.	.	.	.	.	.	.	.	.
0=1816	A2	Cc01g18170	.	DC5g018496	.	.	.	.	.	.	.	.	.	.	.	.
0=1817	A2	Cc01g18180	.	DC5g018495	.	.	.	.	.	.	.	.	.	.	.	.
0=1818	A2	Cc01g18190	.	DC5g018494	.	.	.	.	.	.	.	.	.	.	.	.
0=1819	A2	Cc01g18200	.	.	DC1g000921	.	.	.	.	.	.	.	.	.	.	.
0=1820	A2	Cc01g18210	DC3g012556	.	.	.	.	.	.	.	.	.	.	.	.	.
0=1821	A2	Cc01g18220	.	.	.	.	.	.	.	.	.	.	.	.	.	.
0=1822	A2	Cc01g18230	.	DC5g018492	.	.	.	.	.	.	.	.	.	.	.	.
0=1823	A2	Cc01g18240	.	.	.	DC2g005685	Cc03g05620	DC1g002318	.	DC8g027321	DC9g030747	.	.	.	.	.
0=1824	A2	Cc01g18250	DC3g012552	.	DC2g007288	.	.	.	.	.	.	.	.	.	.	.
0=1825	A2	Cc01g18260	DC3g012551	DC5g018491	.	.	.	.	.	.	.	.	.	.	.	.
0=1826	A2	Cc01g18270	DC3g012550	DC5g018490	.	.	.	.	.	.	.	.	.	.	.	.
0=1827	A2	Cc01g18280	.	DC5g018489	.	.	.	.	.	.	.	.	.	.	.	.
0=1828	A2	Cc01g18290	.	.	.	DC2g005687	.	.	.	.	.	.	.	.	.	.
0=1829	A2	Cc01g18300	.	.	.	.	.	.	.	.	.	.	.	.	.	.
0=1830	A2	Cc01g18310	DC3g012549	DC5g018488	.	DC2g005688	.	.	.	.	.	.	.	.	.	.
0=1831	A2	Cc01g18320	.	DC5g018484	.	.	Cc03g05570	.	.	.	.	.	.	.	.	.
0=1832	A2	Cc01g18330	.	.	.	.	.	.	.	.	.	.	.	.	.	.
0=1833	A2	Cc01g18340	.	.	.	DC2g005689	.	.	.	.	.	.	.	.	.	.
0=1834	A2	Cc01g18350	.	.	.	.	.	.	.	.	.	.	.	.	.	.
0=1835	A2	Cc01g18360	.	DC5g018482	DC2g007299	.	.	.	.	.	.	.	.	.	.	.
0=1836	A2	Cc01g18370	.	.	.	.	.	.	.	.	.	.	.	.	.	.
0=1837	A2	Cc01g18380	.	.	.	.	.	.	.	.	.	.	.	.	.	.
0=1838	A2	Cc01g18390	DC3g012543	DC5g018478	.	DC2g005691	Cc03g05410	DC1g002323	DC7g024245	.	.	.	.	.	.	.
0=1839	A2	Cc01g18400	DC3g012542	DC5g018477	.	.	Cc03g05400	DC1g002324	.	DC8g027309	DC9g030739	.	.	.	.	.
0=1840	A2	Cc01g18410	.	.	.	.	.	.	.	.	.	.	.	.	.	.
0=1841	A2	Cc01g18420	.	.	.	.	.	.	.	.	.	.	.	.	.	.
0=1842	A2	Cc01g18430	.	DC5g018473	.	.	Cc03g05390	.	DC7g024244	DC8g027308	.	.	.	.	.	.
0=1843	A2	Cc01g18440	DC3g012535	.	.	.	.	.	.	.	.	.	.	.	.	.
0=1844	A2	Cc01g18450	.	.	.	DC2g005699	.	.	.	.	.	.	.	.	.	.
0=1845	A2	Cc01g18460	.	.	.	.	.	.	.	.	.	.	.	.	.	.
0=1846	A2	Cc01g18470	.	.	.	.	.	.	.	.	.	.	.	.	.	.
0=1847	A2	Cc01g18480	.	.	.	.	.	.	.	.	.	.	.	.	.	.
0=1848	A2	Cc01g18490	.	.	.	.	.	.	.	.	.	.	.	.	.	.
0=1849	A2	Cc01g18500	DC3g012532	.	.	.	.	.	.	.	.	.	.	.	.	.
0=1850	A2	Cc01g18510	DC3g012531	DC5g018468	.	.	.	.	.	.	.	Cc02g36630	DC2g006868	.	.	DC2g008562
0=1851	A2	Cc01g18520	.	.	DC2g007333	.	.	.	.	.	.	Cc02g36620	DC2g006868	.	.	.
0=1852	A2	Cc01g18530	.	DC5g018467	.	.	.	.	.	.	.	.	.	.	.	.
0=1853	A2	Cc01g18540	.	.	DC2g007335	.	Cc03g05090	DC1g002337	.	.	.	.	.	.	.	.
0=1854	A2	Cc01g18550	.	.	DC2g007337	.	Cc03g05060	.	.	.	DC9g030730	.	.	.	.	.
0=1855	A2	Cc01g18560	DC3g012528	DC5g018464	.	.	.	.	.	.	.	.	.	.	.	.
0=1856	A2	Cc01g18570	.	.	DC2g007338	.	.	.	.	.	.	.	.	.	.	.
0=1857	A2	Cc01g18580	DC3g012527	.	.	.	.	.	.	.	.	.	.	.	.	.
0=1858	A2	Cc01g18590	.	DC5g018460	.	.	.	.	.	.	.	.	.	.	.	.
0=1859	A2	Cc01g18600	.	.	.	.	.	.	.	.	.	.	.	.	.	.
0=1860	A2	Cc01g18610	.	DC5g018459	.	.	.	.	.	.	.	.	.	.	.	.
0=1861	A2	Cc01g18620	DC3g012524	DC5g018458	.	.	.	.	.	.	.	.	.	.	.	.
0=1862	A2	Cc01g18630	.	DC5g018457	.	.	.	.	.	.	.	.	.	.	.	.
0=1863	A2	Cc01g18640	DC3g012523	.	.	.	.	.	.	.	.	.	.	.	.	.
0=1864	A2	Cc01g18650	.	.	.	.	.	.	.	.	.	.	.	.	.	.
0=1865	A2	Cc01g18660	.	.	.	.	.	.	.	.	.	.	.	.	.	.
0=1866	A2	Cc01g18670	.	DC5g018456	DC2g007340	.	.	.	.	.	.	.	.	.	.	.
0=1867	A2	Cc01g18680	.	.	.	.	.	.	.	.	.	.	.	.	.	.
0=1868	A2	Cc01g18690	.	.	DC2g007342	.	Cc03g04850	.	.	.	DC9g030718	.	.	.	.	.
0=1869	A2	Cc01g18700	.	.	.	.	.	.	.	.	.	.	.	.	.	.
0=1870	A2	Cc01g18710	.	.	.	.	.	.	.	.	.	.	.	.	.	.
0=1871	A2	Cc01g18720	.	.	.	.	.	.	.	.	.	.	.	.	.	.
0=1872	A2	Cc01g18730	DC3g012521	.	DC2g007343	.	.	.	.	.	.	.	.	.	.	.
0=1873	A2	Cc01g18740	DC3g012520	.	.	.	.	.	.	.	.	.	.	.	.	.
0=1874	A2	Cc01g18750	.	.	.	.	.	.	.	.	.	.	.	.	.	.
0=1875	A2	Cc01g18760	DC3g012519	DC5g018455	DC2g007344	DC2g005730	.	.	.	.	.	.	.	.	.	.
0=1876	A2	Cc01g18770	.	DC5g018454	.	.	Cc03g04770	.	.	.	.	.	.	.	.	.
0=1877	A2	Cc01g18780	.	.	.	.	.	.	.	.	.	.	.	.	.	.
0=1878	A2	Cc01g18790	.	.	.	.	.	.	.	.	.	.	.	.	.	.
0=1879	A2	Cc01g18800	.	DC5g018451	.	.	.	.	.	.	.	.	.	.	.	.
0=1880	A2	Cc01g18810	.	.	DC1g002682	.	.	.	.	.	.	.	.	.	.	.
0=1881	A2	Cc01g18820	.	.	.	.	.	.	.	.	.	.	.	.	.	.
0=1882	A2	Cc01g18830	DC3g012518	.	.	.	Cc03g04690	.	DC7g024205	.	.	.	.	.	.	.
0=1883	A2	Cc01g18840	.	DC5g018449	.	.	.	.	.	.	.	.	.	.	.	.
0=1884	A2	Cc01g18850	.	.	.	.	.	.	.	.	.	.	.	.	.	.
0=1885	A2	Cc01g18860	DC3g012517	DC5g018448	.	.	Cc03g04660	DC1g002354	DC7g024202	DC8g027268	DC9g030712	.	.	.	.	.
0=1886	A2	Cc01g18870	.	DC5g018446	.	.	.	.	.	.	.	.	.	.	.	.
0=1887	A2	Cc01g18880	DC3g012515	.	DC1g002688	.	.	.	.	.	.	.	.	.	.	.
0=1888	A2	Cc01g18890	.	DC5g018443	.	.	.	.	.	.	.	.	.	.	.	.
0=1889	A2	Cc01g18900	.	.	.	.	.	.	.	.	.	.	.	.	.	.
0=1890	A2	Cc01g18910	.	DC5g018442	DC1g002690	.	.	.	.	.	.	.	.	.	.	.
0=1891	A2	Cc01g18920	DC3g012511	DC5g018441	.	.	Cc03g04500	.	.	DC8g027260	DC9g030701	.	.	.	.	.
0=1892	A2	Cc01g18930	DC3g012510	DC5g018440	DC1g002691	.	.	.	.	.	.	.	.	.	.	.
0=1893	A2	Cc01g18940	DC3g012509	DC5g018439	.	.	.	.	.	.	.	.	.	.	.	.
0=1894	A2	Cc01g18950	.	.	DC1g002695	.	Cc03g04440	.	.	.	.	.	.	.	.	.
0=1895	A2	Cc01g18960	.	.	DC2g007378	.	.	.	.	.	.	Cc02g36530	.	.	.	.
0=1896	A2	Cc01g18970	.	.	.	.	.	.	.	.	.	.	.	.	.	.
0=1897	A2	Cc01g18980	.	.	.	.	.	.	.	.	.	.	.	.	.	.
0=1898	A2	Cc01g18990	.	.	DC1g002700	.	.	.	.	.	.	Cc02g36420	DC2g006882	.	.	.
0=1899	A2	Cc01g19000	.	.	DC1g002701	.	.	.	.	.	.	.	.	.	.	.
0=1900	A2	Cc01g19010	.	.	DC1g002702	.	.	.	.	.	.	.	.	.	.	.
0=1901	A2	Cc01g19020	.	.	DC1g002703	.	Cc03g04280	DC1g002368	.	.	.	.	.	.	.	.
0=1902	A2	Cc01g19030	DC3g012505	.	.	.	.	.	.	.	.	.	.	.	.	.
0=1903	A2	Cc01g19040	DC3g012504	.	.	.	.	.	.	.	.	.	.	.	.	.
0=1904	A2	Cc01g19050	.	DC5g018438	.	.	.	.	.	.	.	.	.	.	.	.
0=1905	A2	Cc01g19060	.	.	DC1g002706	.	.	.	.	.	.	.	.	.	.	.
0=1906	A2	Cc01g19070	.	.	.	.	.	.	.	.	.	.	.	.	.	.
0=1907	A2	Cc01g19080	.	.	.	.	Cc03g04230	.	.	.	.	.	.	.	.	.
0=1908	A2	Cc01g19090	DC3g012503	.	DC1g002707	.	Cc03g04220	.	.	DC8g027241	.	.	.	.	.	.
0=1909	A2	Cc01g19100	.	.	.	.	Cc03g04210	DC1g002371	.	DC8g027240	DC9g030684	.	.	.	.	.
0=1910	A2	Cc01g19110	.	.	.	.	.	.	.	.	.	.	.	.	.	.
0=1911	A2	Cc01g19120	.	.	.	.	.	.	.	.	.	.	.	.	.	.
0=1912	A2	Cc01g19130	.	.	DC1g002709	.	Cc03g04180	.	DC7g024181	.	.	.	.	.	.	.
0=1913	A2	Cc01g19140	.	.	.	.	.	.	.	.	.	.	.	.	.	.
0=1914	A2	Cc01g19150	.	.	DC1g002712	.	Cc03g04100	.	.	.	.	.	.	.	.	.
0=1915	A2	Cc01g19160	.	DC5g018437	.	.	.	.	.	.	.	.	.	.	.	.
0=1916	A2	Cc01g19170	.	.	DC2g007406	.	.	.	.	.	.	.	.	.	.	.
0=1917	A2	Cc01g19180	.	.	DC1g002714	.	.	.	.	.	.	.	.	.	.	.
0=1918	A2	Cc01g19190	DC3g012497	DC5g018436	DC1g002715	.	Cc03g04070	.	.	DC8g027234	DC9g030675	.	.	.	.	.
0=1919	A2	Cc01g19200	.	.	.	.	.	.	.	.	.	.	.	.	.	.
0=1920	A2	Cc01g19210	.	.	.	.	.	.	.	.	.	.	.	.	.	.
0=1921	A2	Cc01g19220	.	.	.	.	.	.	.	.	.	.	.	.	.	.
0=1922	A2	Cc01g19230	.	DC5g018435	DC1g002718	.	.	.	.	.	.	.	.	.	.	.
0=1923	A2	Cc01g19240	.	DC5g018434	.	.	.	.	.	.	.	.	.	.	.	.
0=1924	A2	Cc01g19250	.	DC5g018433	DC1g002719	.	Cc03g04020	DC1g002376	DC7g024172	.	DC9g030662	.	.	.	.	.
0=1925	A2	Cc01g19260	.	.	.	.	.	.	.	.	.	.	.	.	.	.
0=1926	A2	Cc01g19270	.	.	DC1g002720	.	.	.	.	.	.	.	.	.	.	.
0=1927	A2	Cc01g19280	.	DC5g018430	DC1g002721	.	Cc03g03960	DC1g002382	.	.	DC9g030647	.	.	.	.	.
0=1928	A2	Cc01g19290	.	DC5g018429	DC1g002723	.	.	.	.	.	.	.	.	.	.	.
0=1929	A2	Cc01g19300	DC3g012493	.	DC1g002724	.	Cc03g03910	.	DC7g024167	.	.	.	.	.	.	.
0=1930	A2	Cc01g19310	.	.	.	.	.	.	.	.	.	.	.	.	.	.
0=1931	A2	Cc01g19320	.	.	.	.	.	.	.	.	.	.	.	.	.	.
0=1932	A2	Cc01g19330	.	.	.	.	.	.	.	.	.	.	.	.	.	.
0=1933	A2	Cc01g19340	DC3g012488	DC5g018427	DC1g002726	.	Cc03g03850	DC1g002384	.	.	DC9g030639	.	.	.	.	.
0=1934	A2	Cc01g19350	.	.	DC2g007450	.	Cc03g03690	DC1g002389	.	DC8g027210	DC9g030629	.	.	.	.	.
0=1935	A2	Cc01g19360	.	.	.	.	.	.	.	.	.	.	.	.	.	.
0=1936	A2	Cc01g19370	.	.	.	.	.	.	.	.	.	.	.	.	.	.
0=1937	A2	Cc01g19380	.	.	.	.	.	.	.	.	.	.	.	.	.	.
0=1938	A2	Cc01g19390	DC3g012484	.	.	.	.	.	.	.	.	.	.	.	.	.
0=1939	A2	Cc01g19400	.	.	.	.	.	.	.	.	.	.	.	.	.	.
0=1940	A2	Cc01g19410	.	.	DC1g002729	.	.	.	.	.	.	.	.	.	.	.
0=1941	A2	Cc01g19420	DC3g012481	DC5g018421	.	.	.	.	.	.	.	.	.	.	.	.
0=1942	A2	Cc01g19430	DC3g012479	.	DC1g002730	.	.	.	.	.	.	.	.	.	.	.
0=1943	A2	Cc01g19440	DC3g012477	DC5g018420	DC1g002731	.	.	.	.	.	.	.	.	.	.	.
0=1944	A2	Cc01g19450	.	.	DC1g002732	.	.	.	.	.	.	.	.	.	.	.
0=1945	A2	Cc01g19460	DC3g012475	.	DC1g002733	.	Cc03g03410	.	.	.	.	.	.	.	.	.
0=1946	A2	Cc01g19470	.	DC5g018419	.	.	.	.	.	.	.	.	.	.	.	.
0=1947	A2	Cc01g19480	.	.	DC1g002734	.	.	.	.	.	.	.	.	.	.	.
0=1948	A2	Cc01g19490	.	.	.	.	.	.	.	.	.	.	.	.	.	.
0=1949	A2	Cc01g19500	.	.	DC1g002736	.	.	.	.	.	.	.	.	.	.	.
0=1950	A2	Cc01g19510	DC3g012473	DC5g018418	.	.	Cc03g03370	DC1g002399	.	.	DC9g030614	.	.	.	.	.
0=1951	A2	Cc01g19520	DC3g012472	.	.	DC2g005857	.	.	.	.	.	.	.	.	.	.
0=1952	A2	Cc01g19530	.	.	.	.	.	.	.	.	.	.	.	.	.	.
0=1953	A2	Cc01g19540	DC3g012471	.	.	.	.	.	.	.	.	.	.	.	.	.
0=1954	A2	Cc01g19550	.	DC5g018417	.	.	.	.	.	.	.	.	.	.	.	.
0=1955	A2	Cc01g19560	.	.	DC1g002738	.	.	.	.	.	.	.	.	.	.	.
0=1956	A2	Cc01g19570	.	.	DC1g002739	.	.	.	.	.	.	.	.	.	.	.
0=1957	A2	Cc01g19580	.	.	DC1g002740	.	.	.	.	.	.	.	.	.	.	.
0=1958	A2	Cc01g19590	.	.	.	.	.	.	.	.	.	.	.	.	.	.
0=1959	A2	Cc01g19600	.	.	.	.	.	.	.	.	.	.	.	.	.	.
0=1960	A2	Cc01g19610	.	DC5g018416	DC1g002742	.	.	.	.	.	.	.	.	.	.	.
0=1961	A2	Cc01g19620	.	.	.	.	.	.	.	.	.	.	.	.	.	.
0=1962	A2	Cc01g19630	.	.	.	.	.	.	.	.	.	.	.	.	.	.
0=1963	A2	Cc01g19640	DC3g012469	.	.	.	Cc03g03190	DC1g002410	DC7g024589	DC8g027163	.	.	.	.	.	.
0=1964	A2	Cc01g19650	DC3g012468	.	.	.	.	.	.	.	.	.	.	.	.	.
0=1965	A2	Cc01g19660	DC3g012467	.	.	.	Cc03g03180	DC1g002411	DC7g024587	DC8g027161	.	.	.	.	.	.
0=1966	A2	Cc01g19670	.	.	.	.	.	.	.	.	.	.	.	.	.	.
0=1967	A2	Cc01g19680	.	.	.	.	.	.	.	.	.	.	.	.	.	.
0=1968	A2	Cc01g19690	.	.	.	.	.	.	.	.	.	.	.	.	.	.
0=1969	A2	Cc01g19700	.	.	.	.	.	.	.	.	.	.	.	.	.	.
0=1970	A2	Cc01g19710	.	.	.	.	.	.	.	.	.	.	.	.	.	.
0=1971	A2	Cc01g19720	.	DC5g018412	.	.	Cc03g03070	.	.	DC8g027149	.	.	.	.	.	.
0=1972	A2	Cc01g19730	DC3g012464	.	DC1g002748	.	.	.	.	.	.	.	.	.	.	.
0=1973	A2	Cc01g19740	DC3g012460	.	.	.	.	.	.	.	.	.	.	.	.	.
0=1974	A2	Cc01g19750	DC3g012459	.	.	.	.	.	.	.	.	.	.	.	.	.
0=1975	A2	Cc01g19760	.	DC5g018406	DC1g002752	.	.	.	.	.	.	.	.	.	.	.
0=1976	A2	Cc01g19770	.	DC5g018405	.	.	Cc03g03030	.	DC7g024573	.	DC9g030591	.	.	.	.	.
0=1977	A2	Cc01g19780	.	.	.	.	.	.	.	.	.	.	.	.	.	.
0=1978	A2	Cc01g19790	.	.	.	.	.	.	.	.	.	.	.	.	.	.
0=1979	A2	Cc01g19800	.	DC5g018402	.	.	.	.	.	.	.	.	.	.	.	.
0=1980	A2	Cc01g19810	.	.	DC1g002756	.	.	.	.	.	.	.	.	.	.	.
0=1981	A2	Cc01g19820	DC3g012450	.	.	.	.	.	.	.	.	.	.	.	.	.
0=1982	A2	Cc01g19830	.	.	DC1g002757	.	Cc03g02960	DC1g002422	.	.	DC9g030588	.	.	.	.	.
0=1983	A2	Cc01g19840	.	.	.	.	.	.	.	.	.	.	.	.	.	.
0=1984	A2	Cc01g19850	.	.	.	.	.	.	.	.	.	.	.	.	.	.
0=1985	A2	Cc01g19860	.	DC5g018398	DC1g002759	.	.	.	.	.	.	.	.	.	.	.
0=1986	A2	Cc01g19870	.	.	.	.	Cc03g02830	.	.	.	DC9g030584	.	.	.	.	.
0=1987	A2	Cc01g19880	.	.	DC1g002761	.	Cc03g02800	DC1g002427	.	.	.	.	.	.	.	.
0=1988	A2	Cc01g19890	.	.	.	.	Cc03g02710	.	.	DC8g027129	.	.	.	.	.	.
0=1989	A2	Cc01g19900	.	.	.	.	.	.	.	.	.	.	.	.	.	.
0=1990	A2	Cc01g19910	.	.	.	.	.	.	.	.	.	.	.	.	.	.
0=1991	A2	Cc01g19920	.	.	.	.	.	.	.	.	.	.	.	.	.	.
0=1992	A2	Cc01g19930	.	.	.	.	.	.	.	.	.	.	.	.	.	.
0=1993	A2	Cc01g19940	.	.	.	.	Cc03g02630	.	.	DC8g027123	.	.	.	.	.	.
0=1994	A2	Cc01g19950	.	.	.	.	.	.	.	.	.	.	.	.	.	.
0=1995	A2	Cc01g19960	.	.	.	.	.	.	.	.	.	.	.	.	.	.
0=1996	A2	Cc01g19970	.	.	.	.	.	.	.	.	.	.	.	.	.	.
0=1997	A2	Cc01g19980	DC3g012445	DC5g018378	.	.	Cc03g02600	.	.	DC8g027121	.	.	.	.	.	.
[truncated: 19,973 more rows]
