# Supplementary material for: Sequential Paleotetraploidization shaped the carrot genome
Source: BMC Plant Biol. 2020 Jan 31;20:52. doi: 10.1186/s12870-020-2235-7 (PMC6995200; doi:10.1186/s12870-020-2235-7)
Supplement: Supplementary file 4 — Additional file 4: Table S17. Gene retention in homoeologous carrot regions as to grape genome. Table S18. Pindex of subgenome retention in plant genomes results. [file 12870_2020_2235_MOESM4_ESM.xlsx]

## Sheet: Supplementary Table S17
Supplementary Table S17. Gene retention in homoeologous carrot regions as to grape genome.
Daucus carota homoeologs	Referring Vitis vinifera chromosomes
Gene retention	Total	1	2	3	4	5	6	7	8	9	10	11	12	13	14	15	16	17	18	19
A11 > A12a	84(32.43%)	7(50.00%)	5(38.46%)	3(30.00%)	5(29.41%)	3(16.67%)	9(50.00%)	3(20.00%)	3(15.79%)	2(15.38%)	4(57.14%)	2(16.67%)	4(26.67%)	7(50.00%)	3(16.67%)	0(0.00%)	3(42.86%)	6(50.00%)	6(31.58%)	9(75.00%)
A12 > A11	109(42.08%)	3(21.43%)	4(30.77%)	6(60.00%)	10(58.82%)	6(33.33%)	5(27.78%)	6(40.00%)	14(73.68%)	5(38.46%)	1(14.29%)	9(75.00%)	6(40.00%)	6(42.86%)	10(55.56%)	2(33.33%)	2(28.57%)	4(33.33%)	8(42.11%)	2(16.67%)
No diff.	66(25.48%)	4(28.57%)	4(30.77%)	1(10.00%)	2(11.76%)	9(50.00%)	4(22.22%)	6(40.00%)	2(10.53%)	6(46.15%)	2(28.57%)	1(8.33%)	5(33.33%)	1(7.14%)	5(27.78%)	4(66.67%)	2(28.57%)	2(16.67%)	5(26.32%)	1(8.33%)
A11 > A21	107(41.31%)	6(42.86%)	5(38.46%)	1(10.00%)	10(58.82%)	1(5.56%)	10(55.56%)	10(66.67%)	1(5.26%)	2(15.38%)	5(71.43%)	5(41.67%)	6(40.00%)	9(64.29%)	5(27.78%)	3(50.00%)	4(57.14%)	6(50.00%)	8(42.11%)	10(83.33%)
A21 > A11	95(36.68%)	3(21.43%)	2(15.38%)	5(50.00%)	7(41.18%)	12(66.67%)	2(11.11%)	3(20.00%)	16(84.21%)	7(53.85%)	1(14.29%)	3(25.00%)	4(26.67%)	4(28.57%)	11(61.11%)	2(33.33%)	2(28.57%)	3(25.00%)	6(31.58%)	2(16.67%)
No diff.	57(22.01%)	5(35.71%)	6(46.15%)	4(40.00%)	0(0.00%)	5(27.78%)	6(33.33%)	2(13.33%)	2(10.53%)	4(30.77%)	1(14.29%)	4(33.33%)	5(33.33%)	1(7.14%)	2(11.11%)	1(16.67%)	1(14.29%)	3(25.00%)	5(26.32%)	0(0.00%)
A11> A22	113(43.63%)	7(50.00%)	4(30.77%)	0(0.00%)	9(52.94%)	6(33.33%)	8(44.44%)	9(60.00%)	8(42.11%)	3(23.08%)	3(42.86%)	5(41.67%)	7(46.67%)	6(42.86%)	5(27.78%)	2(33.33%)	3(42.86%)	10(83.33%)	11(57.89%)	7(58.33%)
A22 > A11	75(28.96%)	1(7.14%)	6(46.15%)	9(90.00%)	2(11.76%)	7(38.89%)	5(27.78%)	4(26.67%)	6(31.58%)	7(53.85%)	1(14.29%)	5(41.67%)	1(6.67%)	2(14.29%)	9(50.00%)	3(50.00%)	2(28.57%)	1(8.33%)	2(10.53%)	2(16.67%)
No diff.	71(27.41%)	6(42.86%)	3(23.08%)	1(10.00%)	6(35.29%)	5(27.78%)	5(27.78%)	2(13.33%)	5(26.32%)	3(23.08%)	3(42.86%)	2(16.67%)	7(46.67%)	6(42.86%)	4(22.22%)	1(16.67%)	2(28.57%)	1(8.33%)	6(31.58%)	3(25.00%)
A12 > A21	124(47.88%)	4(28.57%)	6(46.15%)	4(40.00%)	9(52.94%)	4(22.22%)	10(55.56%)	8(53.33%)	4(21.05%)	4(30.77%)	5(71.43%)	12(100.00%)	8(53.33%)	10(71.43%)	10(55.56%)	4(66.67%)	3(42.86%)	6(50.00%)	7(36.84%)	6(50.00%)
A21 > A12	68(26.25%)	1(7.14%)	3(23.08%)	4(40.00%)	2(11.76%)	11(61.11%)	6(33.33%)	4(26.67%)	8(42.11%)	5(38.46%)	0(0.00%)	0(0.00%)	1(6.67%)	1(7.14%)	5(27.78%)	2(33.33%)	2(28.57%)	4(33.33%)	5(26.32%)	4(33.33%)
No diff.	67(25.87%)	9(64.29%)	4(30.77%)	2(20.00%)	6(35.29%)	3(16.67%)	2(11.11%)	3(20.00%)	7(36.84%)	4(30.77%)	2(28.57%)	0(0.00%)	6(40.00%)	3(21.43%)	3(16.67%)	0(0.00%)	2(28.57%)	2(16.67%)	7(36.84%)	2(16.67%)
A12 > A22	146(56.37%)	8(57.14%)	6(46.15%)	2(20.00%)	14(82.35%)	8(44.44%)	10(55.56%)	10(66.67%)	12(63.16%)	5(38.46%)	2(28.57%)	9(75.00%)	9(60.00%)	10(71.43%)	10(55.56%)	1(16.67%)	4(57.14%)	7(58.33%)	13(68.42%)	6(50.00%)
A22> A12	62(23.94%)	1(7.14%)	3(23.08%)	8(80.00%)	2(11.76%)	5(27.78%)	5(27.78%)	4(26.67%)	4(21.05%)	3(23.08%)	3(42.86%)	3(25.00%)	3(20.00%)	3(21.43%)	6(33.33%)	1(16.67%)	2(28.57%)	2(16.67%)	1(5.26%)	3(25.00%)
No diff.	51(19.69%)	5(35.71%)	4(30.77%)	0(0.00%)	1(5.88%)	5(27.78%)	3(16.67%)	1(6.67%)	3(15.79%)	5(38.46%)	2(28.57%)	0(0.00%)	3(20.00%)	1(7.14%)	2(11.11%)	4(66.67%)	1(14.29%)	3(25.00%)	5(26.32%)	3(25.00%)
A21 > A22	105(40.54%)	7(50.00%)	4(30.77%)	1(10.00%)	10(58.82%)	12(66.67%)	2(11.11%)	5(33.33%)	15(78.95%)	4(30.77%)	0(0.00%)	2(16.67%)	5(33.33%)	5(35.71%)	8(44.44%)	2(33.33%)	3(42.86%)	8(66.67%)	8(42.11%)	4(33.33%)
A22 > A21	97(37.45%)	3(21.43%)	8(61.54%)	9(90.00%)	6(35.29%)	2(11.11%)	9(50.00%)	9(60.00%)	1(5.26%)	3(23.08%)	4(57.14%)	9(75.00%)	5(33.33%)	8(57.14%)	9(50.00%)	4(66.67%)	1(14.29%)	2(16.67%)	1(5.26%)	4(33.33%)
No diff.	57(22.01%)	4(28.57%)	1(7.69%)	0(0.00%)	1(5.88%)	4(22.22%)	7(38.89%)	1(6.67%)	3(15.79%)	6(46.15%)	3(42.86%)	1(8.33%)	5(33.33%)	1(7.14%)	1(5.56%)	0(0.00%)	3(42.86%)	2(16.67%)	10(52.63%)	4(33.33%)
Total	259	14(5.41%)	13(5.02%)	10(3.86%)	17(6.56%)	18(6.95%)	18(6.95%)	15(5.79%)	19(7.34%)	13(5.02%)	7(2.70%)	12(4.63%)	15(5.79%)	14(5.41%)	18(6.95%)	6(2.32%)	7(2.70%)	12(4.63%)	19(7.34%)	12(4.63%)
Note: aHomoeologous regions produced by Daucus carota tetraploid 1 were grouped in subgenome A11-A12 and A21-A22 as to mapped Vitis vinifera chromosomes;bHomologous sliding windows show no significant difference in gene loss.
Supplemental Table S18. Gene retention in homoeologous carrot regions as to coffee genome.
Daucus carota homoeologs	Referring Coffea canephora chromosomes
Gene retention	Total	1	2	3	4	5	6	7	8	9	10	11
A11 > A12a	77(34.38%)	10(45.45%)	12(30.00%)	4(23.53%)	5(27.78%)	7(41.18%)	5(20.83%)	11(50.00%)	7(38.89%)	5(45.45%)	3(17.65%)	8(44.44%)
A12 > A11	103(45.98%)	7(31.82%)	17(42.50%)	8(47.06%)	9(50.00%)	9(52.94%)	17(70.83%)	9(40.91%)	6(33.33%)	5(45.45%)	9(52.94%)	7(38.89%)
No diff.b	44(19.64%)	5(22.73%)	11(27.50%)	5(29.41%)	4(22.22%)	1(5.88%)	2(8.33%)	2(9.09%)	5(27.78%)	1(9.09%)	5(29.41%)	3(16.67%)
A11 > A21	89(39.73%)	13(59.09%)	25(62.50%)	3(17.65%)	3(16.67%)	7(41.18%)	4(16.67%)	12(54.55%)	6(33.33%)	7(63.64%)	5(29.41%)	4(22.22%)
A21 > A11	87(38.84%)	5(22.73%)	7(17.50%)	9(52.94%)	12(66.67%)	6(35.29%)	15(62.50%)	7(31.82%)	6(33.33%)	4(36.36%)	7(41.18%)	9(50.00%)
No diff.	48(21.43%)	4(18.18%)	8(20.00%)	5(29.41%)	3(16.67%)	4(23.53%)	5(20.83%)	3(13.64%)	6(33.33%)	0(0.00%)	5(29.41%)	5(27.78%)
A11> A22	113(50.45%)	12(54.55%)	29(72.50%)	8(47.06%)	4(22.22%)	12(70.59%)	5(20.83%)	10(45.45%)	10(55.56%)	6(54.55%)	7(41.18%)	10(55.56%)
A22 > A11	70(31.25%)	9(40.91%)	8(20.00%)	4(23.53%)	9(50.00%)	2(11.76%)	13(54.17%)	7(31.82%)	5(27.78%)	4(36.36%)	5(29.41%)	4(22.22%)
No diff.	41(18.30%)	1(4.55%)	3(7.50%)	5(29.41%)	5(27.78%)	3(17.65%)	6(25.00%)	5(22.73%)	3(16.67%)	1(9.09%)	5(29.41%)	4(22.22%)
A12 > A21	98(43.75%)	8(36.36%)	29(72.50%)	2(11.76%)	5(27.78%)	7(41.18%)	7(29.17%)	14(63.64%)	8(44.44%)	4(36.36%)	8(47.06%)	6(33.33%)
A21 > A12	76(33.93%)	7(31.82%)	5(12.50%)	9(52.94%)	10(55.56%)	6(35.29%)	10(41.67%)	4(18.18%)	9(50.00%)	4(36.36%)	5(29.41%)	7(38.89%)
No diff.	50(22.32%)	7(31.82%)	6(15.00%)	6(35.29%)	3(16.67%)	4(23.53%)	7(29.17%)	4(18.18%)	1(5.56%)	3(27.27%)	4(23.53%)	5(27.78%)
A12 > A22	112(50.00%)	8(36.36%)	27(67.50%)	6(35.29%)	8(44.44%)	12(70.59%)	10(41.67%)	10(45.45%)	7(38.89%)	5(45.45%)	11(64.71%)	8(44.44%)
A22> A12	58(25.89%)	6(27.27%)	7(17.50%)	4(23.53%)	6(33.33%)	2(11.76%)	9(37.50%)	8(36.36%)	6(33.33%)	2(18.18%)	3(17.65%)	5(27.78%)
No diff.	54(24.11%)	8(36.36%)	6(15.00%)	7(41.18%)	4(22.22%)	3(17.65%)	5(20.83%)	4(18.18%)	5(27.78%)	4(36.36%)	3(17.65%)	5(27.78%)
A21 > A22	116(51.79%)	8(36.36%)	17(42.50%)	12(70.59%)	12(66.67%)	12(70.59%)	12(50.00%)	9(40.91%)	9(50.00%)	7(63.64%)	8(47.06%)	10(55.56%)
A22 > A21	69(30.80%)	7(31.82%)	21(52.50%)	1(5.88%)	4(22.22%)	2(11.76%)	8(33.33%)	12(54.55%)	5(27.78%)	4(36.36%)	3(17.65%)	2(11.11%)
No diff.	39(17.41%)	7(31.82%)	2(5.00%)	4(23.53%)	2(11.11%)	3(17.65%)	4(16.67%)	1(4.55%)	4(22.22%)	0(0.00%)	6(35.29%)	6(33.33%)
Total	224	22(9.82%)	40(17.86%)	17(7.59%)	18(8.04%)	17(7.59%)	24(10.71%)	22(9.82%)	18(8.04%)	11(4.91%)	17(7.59%)	18(8.04%)
Note: aHomoeologous regions produced by Daucus carota tetraploid 1 were grouped in subgenome A11-A12 and A21-A22 as to mapped Coffea canephora chromosomes;bHomologous sliding windows show no significant difference in gene loss.

## Sheet: Supplementary Table S18
Supplementary Table S18. Pindex of subgenome retention in plant genomes results
Plant tribes	Checked genome and polyploid event	Reference genome and polyploidy nature	Window size (100 genes)	Window size (100 genes removeσi)	Genomes
	event P
	Daucus carota	Coffea canephora	0.272321	0.352005	Daucus carota
	Daucus carota	Vitis vinifera	0.370656	0.46825	Daucus carota
	event R
	Daucus carota	Coffea canephora	0.225	0.275	Daucus carota
	Daucus carota	Vitis vinifera	0.305	0.405	Daucus carota
